# Supplementary material for: Depletion of tRNA-halves enables effective small RNA sequencing of low-input murine serum samples
Source: Sci Rep. 2016 Nov 30;6:37876. doi: 10.1038/srep37876 (PMC5129013; doi:10.1038/srep37876)
Supplement: Supplementary Dataset 1 [file srep37876-s2.xls]

## Sheet: Cover sheet
Depletion of tRNA-halves enables effective small RNA sequencing of low-input murine serum samples
Alan Van Goethem, Nurten Yigit, Celine Everaert, Myrthala Moreno-Smith, Liselot M. Mus, Eveline Barbieri, Frank Speleman, Pieter Mestdagh, Jason Shohet, Tom Van Maerken, Jo Vandesompele
Supplementary dataset 1
DESeq2 result tables of the differential expression analysis of serum miRNAs in mice before and after tumor manifestation. Result tables for both mouse and human miRNAs, as well as for both depleted and non-depleted samples are included.

## Sheet: res_human_dep
	baseMean	log2FoldChange	lfcSE	stat	pvalue	padj
MIMAT0000062	1836.53	-0.763491	0.240979	-3.16829	0.00153338	0.0148532
MIMAT0000063	1002.23	-0.51595	0.238007	-2.16779	0.0301745	0.139351
MIMAT0000064	1920.82	-0.472714	0.279816	-1.68938	0.0911475	0.278933
MIMAT0000065	1053.97	-0.509084	0.256188	-1.98715	0.0469058	0.186564
MIMAT0000066	65.6485	-0.500963	0.410368	-1.22077	0.222174	0.458799
MIMAT0000067	2014.09	-0.570412	0.21924	-2.60177	0.00927447	0.0626548
MIMAT0000068	3511.42	-1.04181	0.250897	-4.15234	3.29097e-05	0.00104488
MIMAT0000069	154631	-0.981254	0.249021	-3.94044	8.13322e-05	0.00172153
MIMAT0000070	654.335	-0.179858	0.267204	-0.673112	0.500876	0.745841
MIMAT0000071	0.563287	0.15952	0.221902	0.718875	0.472218	NA
MIMAT0000072	83.6028	0.027277	0.36183	0.0753862	0.939907	0.980761
MIMAT0000073	756.969	-0.549241	0.316261	-1.73667	0.0824456	0.258533
MIMAT0000074	2084.54	-0.336898	0.309062	-1.09007	0.275684	0.547677
MIMAT0000075	642.12	-0.450478	0.26919	-1.67345	0.0942379	0.281857
MIMAT0000076	38339	0.423825	0.204442	2.07308	0.0381646	0.161563
MIMAT0000077	229794	-0.0501233	0.204637	-0.244938	0.806505	0.922758
MIMAT0000078	2743.73	0.451802	0.212473	2.1264	0.0334699	0.15181
MIMAT0000079	1.38888	0.269034	0.276808	0.971918	0.331092	NA
MIMAT0000080	1244.74	0.445382	0.219315	2.03079	0.0422766	0.175866
MIMAT0000081	46141.6	-0.917046	0.249432	-3.67653	0.000236425	0.00375325
MIMAT0000082	10054.9	0.383127	0.212548	1.80254	0.0714604	0.244501
MIMAT0000083	4038.46	-0.318501	0.229607	-1.38716	0.165393	0.400094
MIMAT0000084	7111.53	0.693151	0.214568	3.23045	0.00123594	0.0136491
MIMAT0000085	88.6561	0.593076	0.385365	1.539	0.123804	0.324189
MIMAT0000086	5096.26	0.528308	0.204044	2.58919	0.00962022	0.0626548
MIMAT0000087	44171.7	-0.886937	0.277511	-3.19605	0.00139324	0.0147452
MIMAT0000088	400.293	-0.289852	0.229719	-1.26177	0.207032	0.448712
MIMAT0000089	72.2141	0.177721	0.426481	0.416716	0.676886	0.860314
MIMAT0000090	65.091	-0.850804	0.356257	-2.38817	0.0169324	0.0896009
MIMAT0000091	17.5856	0.222418	0.47373	0.469504	0.638709	0.83196
MIMAT0000092	74619	-0.196219	0.271312	-0.723224	0.469542	0.727218
MIMAT0000093	19098.8	-0.738221	0.267157	-2.76325	0.00572285	0.0435914
MIMAT0000095	8.57731	-0.136417	0.418935	-0.325628	0.744706	0.900739
MIMAT0000096	420.691	-0.319589	0.254081	-1.25782	0.208457	0.448712
MIMAT0000097	291.659	-0.233201	0.362381	-0.643525	0.519883	0.750286
MIMAT0000098	231.221	-0.529847	0.377302	-1.40431	0.160228	0.393155
MIMAT0000099	1297.12	-0.820243	0.282877	-2.89965	0.00373582	0.0296531
MIMAT0000100	424.608	0.373313	0.230739	1.6179	0.105685	0.303065
MIMAT0000101	1209.09	-0.220708	0.262898	-0.83952	0.401178	0.683887
MIMAT0000102	0	NA	NA	NA	NA	NA
MIMAT0000103	0	NA	NA	NA	NA	NA
MIMAT0000104	2.09472	-0.404401	0.318961	-1.26787	0.204844	NA
MIMAT0000222	14514.9	0.679105	0.292747	2.31977	0.0203533	0.0971868
MIMAT0000226	10.7836	0.00233994	0.485134	0.00482328	0.996152	0.997057
MIMAT0000227	0	NA	NA	NA	NA	NA
MIMAT0000231	351.498	-0.47319	0.363397	-1.30213	0.192872	0.434283
MIMAT0000241	0	NA	NA	NA	NA	NA
MIMAT0000242	1.0293	0.208546	0.248491	0.839247	0.401331	NA
MIMAT0000243	16858.7	-0.972771	0.391498	-2.48474	0.0129645	0.0782011
MIMAT0000244	2217.04	1.09621	0.28523	3.84327	0.000121407	0.00237211
MIMAT0000245	32339.4	0.0836296	0.279959	0.298721	0.765153	0.905619
MIMAT0000250	72.6401	-0.00409891	0.348714	-0.0117544	0.990622	0.997057
MIMAT0000252	0	NA	NA	NA	NA	NA
MIMAT0000253	31141.8	0.612194	0.341289	1.79377	0.0728498	0.244501
MIMAT0000254	86638.8	0.0376636	0.206074	0.182768	0.85498	0.949486
MIMAT0000255	15.1114	0.179941	0.487204	0.369334	0.711878	0.873942
MIMAT0000256	10909.8	-0.0553611	0.215256	-0.257187	0.797034	0.920212
MIMAT0000257	534.859	0.331798	0.254509	1.30368	0.192344	0.434283
MIMAT0000258	5783.65	0.0494015	0.291725	0.169343	0.865527	0.951705
MIMAT0000259	813.709	-0.259121	0.38927	-0.665658	0.50563	0.745841
MIMAT0000260	0	NA	NA	NA	NA	NA
MIMAT0000261	142.673	0.0575326	0.404822	0.142118	0.886987	0.962797
MIMAT0000262	38.9267	0.0547257	0.419575	0.130431	0.896225	0.96805
MIMAT0000263	2.12978	0.0274791	0.313994	0.0875146	0.930262	NA
MIMAT0000264	3225.43	-0.477616	0.301391	-1.58471	0.113032	0.315497
MIMAT0000265	474.705	-0.145791	0.486965	-0.299387	0.764645	0.905619
MIMAT0000266	6271.48	-0.329876	0.257063	-1.28325	0.199404	0.438196
MIMAT0000267	386.709	-0.137349	0.276565	-0.496624	0.619454	0.823777
MIMAT0000269	25.531	0.560551	0.453861	1.23507	0.216803	0.456063
MIMAT0000270	26.0543	0.0887954	0.447377	0.19848	0.842669	0.949486
MIMAT0000271	151.502	-0.0696265	0.325331	-0.214018	0.830533	0.944148
MIMAT0000272	0.550395	0.158169	0.221218	0.714992	0.474614	NA
MIMAT0000273	0.987829	-0.181071	0.228113	-0.793778	0.427325	NA
MIMAT0000275	45.6062	-0.0671625	0.443913	-0.151297	0.879742	0.959032
MIMAT0000276	8.86775	0.313685	0.475094	0.660259	0.509088	0.745841
MIMAT0000278	3168.09	-0.0453298	0.256584	-0.176666	0.859771	0.949486
MIMAT0000279	2396.38	0.588449	0.278834	2.11039	0.0348246	0.152508
MIMAT0000280	1450.69	0.59846	0.247189	2.42106	0.0154753	0.0837356
MIMAT0000318	61.3645	-0.577887	0.451049	-1.28121	0.200121	0.438196
MIMAT0000414	8685.77	0.0203211	0.201953	0.100623	0.91985	0.972758
MIMAT0000415	13503.1	-0.372618	0.214491	-1.73722	0.082348	0.258533
MIMAT0000416	1.53132	-0.214408	0.24619	-0.870905	0.383806	NA
MIMAT0000417	393.784	-0.512641	0.25323	-2.02441	0.042928	0.175866
MIMAT0000418	73.0974	-0.0376581	0.352162	-0.106934	0.914841	0.972758
MIMAT0000419	18897.4	-0.338922	0.252271	-1.34348	0.179115	0.414677
MIMAT0000420	1784.75	0.513091	0.209881	2.44467	0.0144984	0.0818357
MIMAT0000421	2.52756	0.158768	0.330665	0.480148	0.631122	NA
MIMAT0000422	9.14324	0.681862	0.452279	1.50761	0.131654	0.3344
MIMAT0000423	2252.58	-0.206706	0.307997	-0.671129	0.502138	0.745841
MIMAT0000424	9836.77	1.14478	0.261135	4.38387	1.16588e-05	0.000493554
MIMAT0000425	3958.33	1.01568	0.240444	4.22419	2.39802e-05	0.00087014
MIMAT0000426	83.363	0.131697	0.353883	0.372148	0.709782	0.873942
MIMAT0000427	7378.65	-1.53858	0.296968	-5.18097	2.20732e-07	1.86886e-05
MIMAT0000428	0	NA	NA	NA	NA	NA
MIMAT0000429	0	NA	NA	NA	NA	NA
MIMAT0000430	106.385	0.518633	0.334199	1.55187	0.120693	0.324189
MIMAT0000431	291.671	-0.262158	0.278237	-0.942214	0.346083	0.61905
MIMAT0000432	2385.62	-0.89076	0.36799	-2.42061	0.0154944	0.0837356
MIMAT0000433	55212.2	-0.164217	0.204165	-0.804336	0.421203	0.690229
MIMAT0000434	1104.6	-0.245598	0.237294	-1.035	0.300671	0.574214
MIMAT0000435	22482.9	-0.710178	0.244488	-2.90475	0.00367545	0.0296531
MIMAT0000436	3196.75	-1.53852	0.285296	-5.39271	6.94048e-08	1.76288e-05
MIMAT0000437	275.425	-0.574175	0.315328	-1.82088	0.0686252	0.24168
MIMAT0000438	2528.17	-0.325008	0.358037	-0.90775	0.36401	0.642074
MIMAT0000439	6.86239	0.111168	0.376353	0.295383	0.767701	0.905619
MIMAT0000440	154344	1.26504	0.270216	4.68159	2.84655e-06	0.000144605
MIMAT0000441	23.1242	-0.00122063	0.330896	-0.00368886	0.997057	0.997057
MIMAT0000442	4.66775	0.125655	0.361716	0.347385	0.728302	NA
MIMAT0000443	7800.34	0.0381697	0.248458	0.153626	0.877905	0.959032
MIMAT0000444	10153.9	0.248985	0.192092	1.29618	0.194914	0.434283
MIMAT0000445	1824.22	0.273267	0.202914	1.34671	0.178072	0.414677
MIMAT0000446	40.5277	-0.158741	0.437602	-0.362753	0.71679	0.87531
MIMAT0000447	130.817	-0.145548	0.350745	-0.414968	0.678165	0.860314
MIMAT0000448	79.46	-1.02828	0.416466	-2.46907	0.0135466	0.0782011
MIMAT0000449	1129.07	0.134243	0.238171	0.563644	0.572997	0.786709
MIMAT0000450	77.6919	-0.0247958	0.341683	-0.0725696	0.942149	0.980761
MIMAT0000451	3406.51	0.414792	0.284453	1.45821	0.144783	0.364109
MIMAT0000452	0.737929	-0.176678	0.225135	-0.784765	0.432591	NA
MIMAT0000454	32.7187	0.14766	0.476627	0.309801	0.756712	0.905619
MIMAT0000455	48.7396	1.08159	0.404148	2.67623	0.00744566	0.0540342
MIMAT0000456	18243.9	-0.284065	0.290042	-0.979395	0.327385	0.600482
MIMAT0000457	29.6753	-0.327164	0.45798	-0.714364	0.475002	0.727422
MIMAT0000458	0	NA	NA	NA	NA	NA
MIMAT0000459	19.0994	-0.244516	0.486643	-0.502454	0.615349	0.822624
MIMAT0000460	1592.43	0.707303	0.282761	2.50141	0.0123698	0.0766326
MIMAT0000461	211.463	-0.545369	0.30804	-1.77045	0.0766527	0.249613
MIMAT0000462	1.66034	-0.230107	0.253848	-0.906473	0.364685	NA
MIMAT0000510	2959.54	-0.269516	0.248874	-1.08294	0.278834	0.549023
MIMAT0000617	1125.57	-0.49583	0.326424	-1.51898	0.128768	0.333746
MIMAT0000680	1874.49	-0.806186	0.20289	-3.97351	7.08221e-05	0.00172153
MIMAT0000681	135.942	-0.406942	0.303228	-1.34203	0.179585	0.414677
MIMAT0000682	214.167	-0.666335	0.367042	-1.81542	0.0694592	0.24168
MIMAT0000686	86.2696	-0.783851	0.438861	-1.7861	0.074083	0.244501
MIMAT0000688	2055.48	0.554453	0.235461	2.35476	0.0185348	0.092606
MIMAT0000689	2140.31	0.220685	0.258506	0.853696	0.393273	0.674942
MIMAT0000690	22.7076	-0.693135	0.450208	-1.53959	0.123661	0.324189
MIMAT0000691	885.161	0.288447	0.248236	1.16198	0.245242	0.498331
MIMAT0000692	65346.1	-0.488682	0.314781	-1.55245	0.120555	0.324189
MIMAT0000693	167.701	0.184129	0.315357	0.583873	0.559306	0.776304
MIMAT0000703	351.06	0.574818	0.289402	1.98623	0.0470083	0.186564
MIMAT0000705	1.0293	0.208546	0.248491	0.839247	0.401331	NA
MIMAT0000707	45.7103	0.75754	0.401345	1.8875	0.0590928	0.227418
MIMAT0000721	2.61081	-0.0479319	0.324844	-0.147554	0.882695	NA
MIMAT0000722	1.5665	-0.0553221	0.255025	-0.216928	0.828264	NA
MIMAT0000728	4670.74	-0.140835	0.482102	-0.292126	0.77019	0.905619
MIMAT0000730	3.64159	0.245502	0.356836	0.687998	0.491454	NA
MIMAT0000731	26.4979	-0.167488	0.454065	-0.368865	0.712229	0.873942
MIMAT0000732	7907.03	-0.493182	0.193443	-2.54949	0.010788	0.0685037
MIMAT0000733	0	NA	NA	NA	NA	NA
MIMAT0000736	140.641	-0.876227	0.368788	-2.37596	0.0175033	0.0907315
MIMAT0000737	0	NA	NA	NA	NA	NA
MIMAT0000750	17.8112	-0.238075	0.470958	-0.505513	0.613199	0.822624
MIMAT0000751	1.96257	0.352985	0.308744	1.1433	0.252916	NA
MIMAT0000752	2841.67	1.26019	0.246189	5.1188	3.07491e-07	1.95257e-05
MIMAT0000753	351.304	0.617604	0.292138	2.11408	0.0345084	0.152508
MIMAT0000754	0	NA	NA	NA	NA	NA
MIMAT0000755	0	NA	NA	NA	NA	NA
MIMAT0000756	57.9539	0.618554	0.382875	1.61555	0.106192	0.303065
MIMAT0000757	17.0636	1.9158	0.482545	3.97019	7.18152e-05	0.00172153
MIMAT0000758	0	NA	NA	NA	NA	NA
MIMAT0000759	421.555	-0.189258	0.25425	-0.744378	0.456648	0.720064
MIMAT0000760	0	NA	NA	NA	NA	NA
MIMAT0000761	41.6606	0.417713	0.397114	1.05187	0.292859	0.563531
MIMAT0000762	69.7518	0.363114	0.370951	0.978873	0.327643	0.600482
MIMAT0000763	104.497	1.00367	0.317073	3.16542	0.00154859	0.0148532
MIMAT0000764	137.976	1.18018	0.345414	3.41671	0.00063382	0.00802368
MIMAT0000765	150.898	0.395404	0.362969	1.08936	0.275995	0.547677
MIMAT0000772	14.0784	0.305794	0.287796	1.06254	0.287991	0.558395
MIMAT0001080	247.844	0.230365	0.324134	0.710709	0.477265	0.727422
MIMAT0001340	5873.55	0.880902	0.283701	3.10503	0.00190258	0.0172591
MIMAT0001341	14.0872	0.469588	0.482443	0.973355	0.330377	0.600482
MIMAT0001343	23.931	0.882577	0.463663	1.90349	0.0569772	0.222649
MIMAT0001413	13.9706	0.690797	0.484411	1.42606	0.153852	0.383122
MIMAT0001541	31.7783	-1.10895	0.471178	-2.35357	0.0185941	0.092606
MIMAT0001545	50.9432	1.00484	0.38188	2.63129	0.0085061	0.0600153
MIMAT0001618	1.23923	0.177684	0.230581	0.770594	0.440948	NA
MIMAT0001620	18.339	-0.3732	0.472951	-0.789089	0.43006	0.700226
MIMAT0001621	4.62197	0.235609	0.366332	0.643156	0.520123	NA
MIMAT0001625	31.4304	-0.0957136	0.452922	-0.211325	0.832634	0.944148
MIMAT0001627	23.0259	-0.236524	0.467	-0.506475	0.612523	0.822624
MIMAT0001631	173607	-1.10568	0.279563	-3.95502	7.65292e-05	0.00172153
MIMAT0001638	0	NA	NA	NA	NA	NA
MIMAT0001639	114.624	-0.32276	0.368252	-0.876467	0.380776	0.65794
MIMAT0002171	110.549	-0.602873	0.389364	-1.54836	0.121537	0.324189
MIMAT0002173	12.0697	0.242347	0.261348	0.927294	NA	NA
MIMAT0002174	3489.24	-0.152729	0.233949	-0.652829	0.513867	0.745841
MIMAT0002175	2.5275	0.430421	0.332921	1.29286	0.196059	NA
MIMAT0002176	5.42655	0.0436013	0.410058	0.10633	0.915321	0.972758
MIMAT0002177	1.28494e+06	-0.979747	0.268689	-3.64639	0.000265949	0.00397359
MIMAT0002806	2.05699	-0.0158905	0.273017	-0.0582033	0.953587	NA
MIMAT0002809	5894.62	-0.406919	0.220495	-1.84548	0.0649672	0.232418
MIMAT0002810	2.35691	-0.0807888	0.282413	-0.286066	0.774827	NA
MIMAT0002813	0	NA	NA	NA	NA	NA
MIMAT0002814	0.90126	0.171427	0.227697	0.752872	0.451527	NA
MIMAT0002816	1.83173	-0.365654	0.306661	-1.19237	0.233115	NA
MIMAT0002817	0	NA	NA	NA	NA	NA
MIMAT0002818	1.70112	0.0278728	0.261325	0.106659	0.915059	NA
MIMAT0002820	233.684	-0.361798	0.372161	-0.972153	0.330974	0.600482
MIMAT0002821	1034.21	0.645751	0.260835	2.47571	0.0132972	0.0782011
MIMAT0002870	5.71039	-0.278883	0.450543	-0.618994	0.535921	0.764741
MIMAT0002871	8.2456	1.2406	0.454613	2.72892	NA	NA
MIMAT0002872	0	NA	NA	NA	NA	NA
MIMAT0002875	0.788602	0.168379	0.226253	0.744206	0.456752	NA
MIMAT0002876	0	NA	NA	NA	NA	NA
MIMAT0002888	735.945	0.00190206	0.21769	0.00873747	0.993029	0.997057
MIMAT0002890	0	NA	NA	NA	NA	NA
MIMAT0002891	178.848	-0.159886	0.327623	-0.488017	0.625538	0.827534
MIMAT0003150	32.0059	-0.323497	0.439885	-0.735412	0.462088	0.720064
MIMAT0003180	0.868	0.170147	0.227094	0.749236	0.453715	NA
MIMAT0003214	0	NA	NA	NA	NA	NA
MIMAT0003218	687.413	0.830278	0.354482	2.34223	0.0191691	0.0936336
MIMAT0003239	399.654	0.157883	0.261913	0.602808	0.546637	0.771365
MIMAT0003242	0	NA	NA	NA	NA	NA
MIMAT0003247	0	NA	NA	NA	NA	NA
MIMAT0003260	8.97244	-0.206543	0.487973	-0.423267	0.672101	0.860314
MIMAT0003266	0	NA	NA	NA	NA	NA
MIMAT0003283	31.7789	0.35663	0.437502	0.815151	0.414986	0.690229
MIMAT0003306	0	NA	NA	NA	NA	NA
MIMAT0003311	0.578667	0.159477	0.221881	0.718752	0.472294	NA
MIMAT0003322	148.722	-0.281129	0.30267	-0.928831	0.352976	0.626965
MIMAT0003326	0	NA	NA	NA	NA	NA
MIMAT0003328	6.25757	0.0228107	0.415093	0.0549533	0.956176	0.983274
MIMAT0003329	81.0248	-0.802052	0.427987	-1.87401	0.0609294	0.230986
MIMAT0003338	0.788602	0.168379	0.226253	0.744206	0.456752	NA
MIMAT0003339	1394.1	-0.373469	0.271787	-1.37413	0.169403	0.402133
MIMAT0003340	8.79975	0.549388	0.47945	1.14587	0.251848	0.507694
MIMAT0003386	1.23479	-0.18429	0.23027	-0.80032	0.423525	NA
MIMAT0003389	26.8333	0.188215	0.457529	0.411372	0.6808	0.860314
MIMAT0003393	2683.77	-0.0175085	0.283023	-0.0618626	0.950672	0.981588
MIMAT0003880	15.0468	0.391739	0.480727	0.814888	0.415137	0.690229
MIMAT0003881	14.4935	-0.193319	0.484309	-0.399165	0.689772	0.867337
MIMAT0003882	3.04175	0.326775	0.297663	1.0978	NA	NA
MIMAT0003884	0.578667	0.159477	0.221881	0.718752	0.472294	NA
MIMAT0003886	3.00849	0.480152	0.346223	1.38683	0.165494	NA
MIMAT0003888	0	NA	NA	NA	NA	NA
MIMAT0004185	29.8771	-0.0462889	0.478726	-0.0966919	0.922971	0.972758
MIMAT0004284	0.675945	0.164533	0.224393	0.733235	0.463415	NA
MIMAT0004450	1.13862	0.227595	0.257999	0.882158	0.377692	NA
MIMAT0004481	21.112	-0.286399	0.468061	-0.611884	0.540614	0.767129
MIMAT0004482	15.6825	-0.0862958	0.480852	-0.179464	0.857573	0.949486
MIMAT0004484	3044.29	0.563391	0.21728	2.59292	0.00951643	0.0626548
MIMAT0004485	6.20962	-0.217657	0.416939	-0.522036	0.601645	0.817208
MIMAT0004486	2.91303	-0.00406123	0.333858	-0.0121646	0.990294	NA
MIMAT0004487	0	NA	NA	NA	NA	NA
MIMAT0004490	6.13444	-0.0297768	0.451721	-0.0659186	0.947443	0.981588
MIMAT0004491	0	NA	NA	NA	NA	NA
MIMAT0004494	0.45063	0.152699	0.218387	0.699214	0.484418	NA
MIMAT0004495	5.46227	-0.433424	0.454146	-0.954371	0.339896	0.612295
MIMAT0004496	0	NA	NA	NA	NA	NA
MIMAT0004497	5.82153	-0.395709	0.450773	-0.877845	0.380028	0.65794
MIMAT0004498	35.4166	-0.54798	0.448762	-1.22109	0.222052	0.458799
MIMAT0004499	1.5665	-0.0553221	0.255025	-0.216928	0.828264	NA
MIMAT0004500	49.6716	-0.127909	0.408172	-0.313371	0.753999	0.905619
MIMAT0004501	3.02478	0.00585708	0.337156	0.017372	0.98614	NA
MIMAT0004502	4.45557	0.615898	0.376489	1.6359	0.101861	NA
MIMAT0004503	104.177	0.53963	0.313435	1.72166	0.0851306	0.263697
MIMAT0004504	0	NA	NA	NA	NA	NA
MIMAT0004506	1.61297	-0.330101	0.294361	-1.12141	0.262112	NA
MIMAT0004509	150.861	-0.35607	0.331243	-1.07495	0.282396	0.551757
MIMAT0004513	7.61511	-0.17246	0.461921	-0.373353	0.708886	0.873942
MIMAT0004514	0	NA	NA	NA	NA	NA
MIMAT0004515	0	NA	NA	NA	NA	NA
MIMAT0004518	0.550395	0.158169	0.221218	0.714992	0.474614	NA
MIMAT0004543	0.578667	0.159477	0.221881	0.718752	0.472294	NA
MIMAT0004548	0	NA	NA	NA	NA	NA
MIMAT0004549	138.425	-0.604951	0.431555	-1.40179	0.160977	0.393155
MIMAT0004550	11.7859	0.0872902	0.48428	0.180247	0.856958	0.949486
MIMAT0004551	53.7345	0.124682	0.372182	0.335002	0.737624	0.896442
MIMAT0004552	2.54746	0.425563	0.331455	1.28392	0.199169	NA
MIMAT0004553	34.0095	0.160494	0.424937	0.377688	0.705662	0.873942
MIMAT0004555	1.339	0.260968	0.273317	0.954819	0.339669	NA
MIMAT0004556	9.67608	0.0517599	0.487922	0.106082	0.915517	0.972758
MIMAT0004558	0	NA	NA	NA	NA	NA
MIMAT0004559	115.892	0.677344	0.362931	1.86632	0.0619972	0.231578
MIMAT0004560	2.20748	0.00396214	0.316967	0.0125002	0.990027	NA
MIMAT0004561	0	NA	NA	NA	NA	NA
MIMAT0004562	0.578667	0.159477	0.221881	0.718752	0.472294	NA
MIMAT0004564	77.77	-0.63476	0.383035	-1.65718	0.0974823	0.287913
MIMAT0004565	6.58291	0.349739	0.466237	0.750132	0.453175	0.720064
MIMAT0004566	0.578667	0.159477	0.221881	0.718752	0.472294	NA
MIMAT0004567	0.45063	0.152699	0.218387	0.699214	0.484418	NA
MIMAT0004568	36.6763	0.12114	0.432715	0.279954	0.779513	0.90824
MIMAT0004569	30.9538	0.453503	0.442758	1.02427	0.305708	0.579477
MIMAT0004570	309.664	1.01387	0.335604	3.02105	0.00251901	0.0220631
MIMAT0004571	40.9094	-0.347271	0.454685	-0.76376	0.44501	0.715396
MIMAT0004584	2.97035	-0.125525	0.377008	-0.332952	0.739171	NA
MIMAT0004585	58.1921	-0.589409	0.390251	-1.51034	0.130958	0.3344
MIMAT0004586	214.556	-0.997853	0.26947	-3.70302	0.00021305	0.00375325
MIMAT0004588	10.8719	-0.232833	0.487374	-0.477729	0.632843	0.83196
MIMAT0004590	1.68861	0.314315	0.294928	1.06573	0.286544	NA
MIMAT0004592	39.8508	-0.191159	0.42998	-0.444576	0.656626	0.850934
MIMAT0004593	0	NA	NA	NA	NA	NA
MIMAT0004594	1.12657	0.175955	0.229795	0.765706	0.443851	NA
MIMAT0004596	0.987829	-0.181071	0.228113	-0.793778	0.427325	NA
MIMAT0004597	12221.1	-0.497166	0.268788	-1.84966	0.0643627	0.232418
MIMAT0004599	1.55599	0.291368	0.285997	1.01878	0.308308	NA
MIMAT0004600	650.173	-1.07532	0.308462	-3.48606	0.000490187	0.00655302
MIMAT0004601	127.875	-0.403075	0.345372	-1.16707	0.243181	0.498129
MIMAT0004602	5.02139	0.597264	0.433311	1.37837	0.168088	NA
MIMAT0004603	3.37972	0.34935	0.305561	1.14331	NA	NA
MIMAT0004604	8.95523	-0.392538	0.48544	-0.808622	0.418733	0.690229
MIMAT0004605	2.79078	0.0458669	0.331027	0.13856	0.889798	NA
MIMAT0004606	270.389	-0.801706	0.346443	-2.31411	0.0206618	0.0971868
MIMAT0004607	19.2069	0.206336	0.480772	0.429177	0.667795	0.860314
MIMAT0004610	0.578667	0.159477	0.221881	0.718752	0.472294	NA
MIMAT0004611	21.3582	0.0395767	0.467894	0.0845846	0.932592	0.978836
MIMAT0004613	0	NA	NA	NA	NA	NA
MIMAT0004615	32.7529	-0.0029735	0.419772	-0.00708361	0.994348	0.997057
MIMAT0004671	0	NA	NA	NA	NA	NA
MIMAT0004672	1062.27	-0.825463	0.261241	-3.15978	0.00157888	0.0148532
MIMAT0004673	3.68699	-0.00464323	0.38548	-0.0120453	0.990389	NA
MIMAT0004674	2.42399	0.404658	0.325213	1.24429	0.213395	NA
MIMAT0004675	0	NA	NA	NA	NA	NA
MIMAT0004676	10.2344	0.136341	0.474162	0.28754	0.773699	0.905619
MIMAT0004678	17.1568	0.585144	0.472893	1.23737	0.215949	0.456063
MIMAT0004679	12.0487	0.286957	0.485014	0.591648	0.554086	0.773285
MIMAT0004680	115.667	0.980674	0.327416	2.99519	0.00274271	0.0232216
MIMAT0004682	55.3314	0.262652	0.38289	0.685973	0.49273	0.744961
MIMAT0004689	1.0938	-0.182821	0.229288	-0.797341	0.425253	NA
MIMAT0004690	0.578667	0.159477	0.221881	0.718752	0.472294	NA
MIMAT0004692	832.383	0.00875307	0.234231	0.0373694	0.97019	0.993663
MIMAT0004693	44.5653	0.76235	0.455671	1.67303	0.0943222	0.281857
MIMAT0004694	7.38372	0.200565	0.423378	0.473727	0.635695	0.83196
MIMAT0004697	655.088	1.18589	0.225334	5.26282	1.41865e-07	1.80168e-05
MIMAT0004699	215.023	0.206373	0.267118	0.772593	0.439763	0.711464
MIMAT0004700	3.25708	-0.821742	0.406074	-2.02363	0.0430086	NA
MIMAT0004701	20.8376	0.865528	0.467709	1.85057	0.0642313	0.232418
MIMAT0004702	4.27973	0.601296	0.373611	1.60942	0.107525	NA
MIMAT0004703	78.9625	1.30603	0.385082	3.39156	0.000694965	0.00802368
MIMAT0004748	7398.08	-0.192353	0.260225	-0.73918	0.459798	0.720064
MIMAT0004749	0	NA	NA	NA	NA	NA
MIMAT0004751	0	NA	NA	NA	NA	NA
MIMAT0004757	2.41818	0.602599	0.377542	1.59611	0.110464	NA
MIMAT0004761	3.83035	0.377127	0.314688	1.19841	NA	NA
MIMAT0004762	2714.35	-0.961222	0.26071	-3.68694	0.000226969	0.00375325
MIMAT0004764	0	NA	NA	NA	NA	NA
MIMAT0004765	0	NA	NA	NA	NA	NA
MIMAT0004767	6.93907	-0.00698594	0.455408	-0.01534	0.987761	0.997057
MIMAT0004768	0	NA	NA	NA	NA	NA
MIMAT0004774	16.1858	-0.323182	0.48181	-0.670766	0.502369	0.745841
MIMAT0004776	2.52072	0.0424549	0.326979	0.12984	0.896693	NA
MIMAT0004780	37.4402	-0.501976	0.406837	-1.23385	0.217258	0.456063
MIMAT0004799	2.70253	0.449396	0.338169	1.32891	0.183877	NA
MIMAT0004804	0	NA	NA	NA	NA	NA
MIMAT0004813	0.563287	0.15952	0.221902	0.718875	0.472218	NA
MIMAT0004819	86.321	0.305951	0.372478	0.821393	0.411423	0.690229
MIMAT0004909	1.12657	0.175955	0.229795	0.765706	0.443851	NA
MIMAT0004911	12.306	0.0610095	0.482829	0.126358	0.899448	0.96805
MIMAT0004921	0	NA	NA	NA	NA	NA
MIMAT0004922	0.45063	0.152699	0.218387	0.699214	0.484418	NA
MIMAT0004926	116.691	-0.656198	0.405982	-1.61632	0.106025	0.303065
MIMAT0004927	26.3152	-0.464633	0.468495	-0.991757	0.321316	0.600105
MIMAT0004928	5.16429	0.217602	0.411597	0.528678	0.597029	NA
MIMAT0004929	21.5602	0.306231	0.479265	0.638959	0.52285	0.750304
MIMAT0004945	1639.07	0.264019	0.264602	0.997796	0.318378	0.599023
MIMAT0004946	7.88855	0.6181	0.47595	1.29867	0.194059	0.434283
MIMAT0004949	8.46686	0.355529	0.474857	0.748708	0.454033	0.720064
MIMAT0004950	18.8182	0.284747	0.478915	0.594567	0.552133	0.773285
MIMAT0004951	6.47966	1.26305	0.458139	2.75691	0.00583507	0.0435914
MIMAT0004953	2.63851	0.4359	0.334335	1.30378	0.192308	NA
MIMAT0004954	3.31566	0.281814	0.391786	0.719305	0.471953	NA
MIMAT0004955	229.429	-0.471091	0.305983	-1.5396	0.123659	0.324189
MIMAT0004956	5.11033	0.347326	0.456595	0.760686	0.446844	NA
MIMAT0004957	0	NA	NA	NA	NA	NA
MIMAT0004958	3.45912	0.524699	0.357051	1.46953	0.141688	NA
MIMAT0004959	0.578667	0.159477	0.221881	0.718752	0.472294	NA
MIMAT0004960	1.302	0.178302	0.23086	0.772339	0.439913	NA
MIMAT0004984	2.59112	0.29385	0.285275	1.03006	NA	NA
MIMAT0004985	0.563287	0.15952	0.221902	0.718875	0.472218	NA
MIMAT0005572	4.44523	-0.443252	0.330886	-1.33959	NA	NA
MIMAT0005584	0	NA	NA	NA	NA	NA
MIMAT0005792	14.1028	-0.31858	0.486617	-0.654682	0.512672	0.745841
MIMAT0005793	4.9191	-0.0437998	0.446011	-0.0982035	0.921771	NA
MIMAT0005796	1.01392	0.173903	0.228851	0.759895	0.447317	NA
MIMAT0005797	0	NA	NA	NA	NA	NA
MIMAT0005800	0	NA	NA	NA	NA	NA
MIMAT0005825	0	NA	NA	NA	NA	NA
MIMAT0005893	0	NA	NA	NA	NA	NA
MIMAT0005898	8.89994	0.194831	0.237965	0.818736	NA	NA
MIMAT0005899	13.0439	0.129077	0.486789	0.265159	0.790887	0.917284
MIMAT0005901	57.7173	0.838277	0.402941	2.0804	0.037489	0.161393
MIMAT0005923	0	NA	NA	NA	NA	NA
MIMAT0005950	4.76581	-0.0715888	0.403639	-0.177359	0.859227	NA
MIMAT0005951	2.93283	0.710869	0.397776	1.78711	0.0739202	NA
MIMAT0005955	0	NA	NA	NA	NA	NA
MIMAT0006764	0.578667	0.159477	0.221881	0.718752	0.472294	NA
MIMAT0006789	1.302	0.178302	0.23086	0.772339	0.439913	NA
MIMAT0006790	0.45063	0.152699	0.218387	0.699214	0.484418	NA
MIMAT0007400	0	NA	NA	NA	NA	NA
MIMAT0007881	0	NA	NA	NA	NA	NA
MIMAT0009196	0.788602	0.168379	0.226253	0.744206	0.456752	NA
MIMAT0009199	0.723333	0.165677	0.224951	0.736502	0.461425	NA
MIMAT0009201	1.01392	0.173903	0.228851	0.759895	0.447317	NA
MIMAT0009448	0	NA	NA	NA	NA	NA
MIMAT0009451	0	NA	NA	NA	NA	NA
MIMAT0010195	0	NA	NA	NA	NA	NA
MIMAT0010214	38.0956	-0.285036	0.401972	-0.709095	0.478266	0.727422
MIMAT0011777	0	NA	NA	NA	NA	NA
MIMAT0014982	0	NA	NA	NA	NA	NA
MIMAT0015027	24.737	-0.110499	0.441026	-0.250549	0.802163	0.921943
MIMAT0015028	0	NA	NA	NA	NA	NA
MIMAT0015050	0	NA	NA	NA	NA	NA
MIMAT0015053	0	NA	NA	NA	NA	NA
MIMAT0015066	0.87504	-0.179339	0.226943	-0.790237	0.429389	NA
MIMAT0015069	0	NA	NA	NA	NA	NA
MIMAT0016847	18.5136	-0.635588	0.461853	-1.37617	0.168769	0.402133
MIMAT0016858	0	NA	NA	NA	NA	NA
MIMAT0016876	0	NA	NA	NA	NA	NA
MIMAT0016888	1.17396	0.232899	0.26054	0.893909	0.371371	NA
MIMAT0017982	0	NA	NA	NA	NA	NA
MIMAT0017994	1.23923	0.177684	0.230581	0.770594	0.440948	NA
MIMAT0017997	0.723333	0.165677	0.224951	0.736502	0.461425	NA
MIMAT0018068	8.89994	0.194831	0.237965	0.818736	NA	NA
MIMAT0018076	0	NA	NA	NA	NA	NA
MIMAT0018082	0	NA	NA	NA	NA	NA
MIMAT0018115	0	NA	NA	NA	NA	NA
MIMAT0018183	0	NA	NA	NA	NA	NA
MIMAT0018205	0.563287	0.15952	0.221902	0.718875	0.472218	NA
MIMAT0018926	16.249	-0.777886	0.487134	-1.59686	0.110296	0.31128
MIMAT0018927	0	NA	NA	NA	NA	NA
MIMAT0018937	0	NA	NA	NA	NA	NA
MIMAT0018962	0	NA	NA	NA	NA	NA
MIMAT0019027	0.987829	-0.181071	0.228113	-0.793778	0.427325	NA
MIMAT0019045	5.52733	-0.368537	0.453589	-0.812492	0.41651	0.690229
MIMAT0019059	0	NA	NA	NA	NA	NA
MIMAT0019071	0	NA	NA	NA	NA	NA
MIMAT0019074	0	NA	NA	NA	NA	NA
MIMAT0019208	135.03	-0.602032	0.337109	-1.78587	0.0741205	0.244501
MIMAT0019214	0	NA	NA	NA	NA	NA
MIMAT0019747	0	NA	NA	NA	NA	NA
MIMAT0019748	0	NA	NA	NA	NA	NA
MIMAT0019814	0	NA	NA	NA	NA	NA
MIMAT0019864	2.25103	0.0575398	0.279043	0.206204	0.836632	NA
MIMAT0019865	0	NA	NA	NA	NA	NA
MIMAT0022259	0	NA	NA	NA	NA	NA
MIMAT0022692	0	NA	NA	NA	NA	NA
MIMAT0022693	0.550395	0.158169	0.221218	0.714992	0.474614	NA
MIMAT0022695	0	NA	NA	NA	NA	NA
MIMAT0022696	0	NA	NA	NA	NA	NA
MIMAT0022697	1.01267	0.173527	0.228677	0.758829	0.447955	NA
MIMAT0022706	0.90126	0.171427	0.227697	0.752872	0.451527	NA
MIMAT0022717	5.40631	0.682207	0.388556	1.75575	0.0791313	0.254422
MIMAT0022721	1.68902	0.311356	0.293756	1.05991	0.289184	NA
MIMAT0022726	57.4582	0.206993	0.38756	0.534091	0.593278	0.810176
MIMAT0022727	12.364	1.61387	0.474153	3.40368	0.000664839	0.00802368
MIMAT0022833	3.15168	-0.249907	0.344429	-0.725569	0.468103	NA
MIMAT0022842	0	NA	NA	NA	NA	NA
MIMAT0022844	0	NA	NA	NA	NA	NA
MIMAT0023712	33.9001	-0.249098	0.4407	-0.565232	0.571916	0.786709
MIMAT0025486	0	NA	NA	NA	NA	NA
MIMAT0025848	0	NA	NA	NA	NA	NA
MIMAT0026472	3.69311	-0.210947	0.388301	-0.543257	0.586953	NA
MIMAT0026475	0	NA	NA	NA	NA	NA
MIMAT0026477	13.163	0.43136	0.48579	0.887957	0.374564	0.656133
MIMAT0026478	51.7083	-1.51912	0.426397	-3.56268	0.000367086	0.00517999
MIMAT0026479	28.0263	0.0863315	0.475423	0.181589	0.855906	0.949486
MIMAT0026481	0	NA	NA	NA	NA	NA
MIMAT0026554	0	NA	NA	NA	NA	NA
MIMAT0026608	0	NA	NA	NA	NA	NA
MIMAT0026640	1.23923	0.177684	0.230581	0.770594	0.440948	NA
MIMAT0026718	0.578667	0.159477	0.221881	0.718752	0.472294	NA
MIMAT0027395	0	NA	NA	NA	NA	NA
MIMAT0027455	0	NA	NA	NA	NA	NA
MIMAT0027515	0.45063	0.152699	0.218387	0.699214	0.484418	NA
MIMAT0027549	0	NA	NA	NA	NA	NA
MIMAT0030021	5.26164	0.664849	0.385434	1.72494	0.0845388	NA

## Sheet: res_human_non_dep
	baseMean	log2FoldChange	lfcSE	stat	pvalue	padj
MIMAT0000062	37.7371	-0.243595	0.406043	-0.599924	0.548557	0.774433
MIMAT0000063	33.6739	-0.659673	0.397125	-1.66112	0.096689	0.259398
MIMAT0000064	205.524	0.0919237	0.227897	0.403357	0.686686	0.845152
MIMAT0000065	21.7235	-0.26235	0.428949	-0.611611	0.540795	0.774433
MIMAT0000066	2.28703	-0.11647	0.398695	-0.292128	0.770189	NA
MIMAT0000067	108.188	-0.130476	0.279709	-0.466471	0.640878	0.820324
MIMAT0000068	151.762	-0.978611	0.243391	-4.02074	5.8015e-05	0.000694401
MIMAT0000069	7257.05	-0.941021	0.2065	-4.557	5.18887e-06	9.96264e-05
MIMAT0000070	29.8129	-0.346029	0.434155	-0.797017	0.425441	0.686576
MIMAT0000071	0	NA	NA	NA	NA	NA
MIMAT0000072	1.32097	0.110334	0.312423	0.353155	0.723972	NA
MIMAT0000073	23.4208	-0.185044	0.432536	-0.427812	0.668788	0.833813
MIMAT0000074	66.5296	-0.214625	0.321625	-0.667313	0.504572	0.768872
MIMAT0000075	10.2787	-0.224564	0.513624	-0.437215	0.661956	0.833813
MIMAT0000076	1286.3	0.478546	0.156668	3.05453	0.00225416	0.0154571
MIMAT0000077	7598.54	-0.0759444	0.144458	-0.52572	0.599083	0.801882
MIMAT0000078	96.9579	0.25933	0.275492	0.941337	0.346532	0.616058
MIMAT0000079	0	NA	NA	NA	NA	NA
MIMAT0000080	26.3944	0.728906	0.407363	1.78933	0.0735621	0.207705
MIMAT0000081	1551.58	-0.865357	0.219391	-3.94436	8.00137e-05	0.000698301
MIMAT0000082	335.365	0.324951	0.231006	1.40668	0.159522	0.357633
MIMAT0000083	54.1009	-0.116884	0.329551	-0.354676	0.722833	0.873129
MIMAT0000084	149.695	0.567588	0.260474	2.17906	0.029327	0.112616
MIMAT0000085	0.655394	0.184383	0.246801	0.747094	0.455007	NA
MIMAT0000086	170.138	0.471448	0.245891	1.9173	0.0551999	0.170942
MIMAT0000087	1476.01	-0.610073	0.211827	-2.88006	0.00397601	0.0240608
MIMAT0000088	17.3894	-0.459886	0.469333	-0.979871	0.32715	0.615811
MIMAT0000089	1.18914	0.0568294	0.301394	0.188555	0.850441	NA
MIMAT0000090	1.26863	-0.442255	0.350835	-1.26058	0.207461	NA
MIMAT0000091	0	NA	NA	NA	NA	NA
MIMAT0000092	2327.27	0.118238	0.237921	0.496965	0.619214	0.810977
MIMAT0000093	498.928	-0.796026	0.2017	-3.94658	7.92761e-05	0.000698301
MIMAT0000095	0	NA	NA	NA	NA	NA
MIMAT0000096	5.31036	-0.240888	0.484903	-0.496774	0.619348	NA
MIMAT0000097	5.50446	-0.328433	0.503841	-0.651859	0.514492	NA
MIMAT0000098	5.99542	-0.245775	0.506557	-0.485187	0.627544	NA
MIMAT0000099	37.6688	-0.351106	0.408724	-0.859029	0.390325	0.657389
MIMAT0000100	0.450115	-0.179268	0.241074	-0.743625	0.457104	NA
MIMAT0000101	24.0902	-0.34234	0.43295	-0.790715	0.42911	0.686576
MIMAT0000102	0	NA	NA	NA	NA	NA
MIMAT0000103	0	NA	NA	NA	NA	NA
MIMAT0000104	0	NA	NA	NA	NA	NA
MIMAT0000222	509.794	0.772787	0.268954	2.87331	0.00406198	0.0240608
MIMAT0000226	0	NA	NA	NA	NA	NA
MIMAT0000227	0	NA	NA	NA	NA	NA
MIMAT0000231	10.2135	-0.175398	0.513029	-0.341887	0.732436	0.873129
MIMAT0000241	0	NA	NA	NA	NA	NA
MIMAT0000242	0	NA	NA	NA	NA	NA
MIMAT0000243	605.48	-0.916622	0.49231	-1.86188	NA	NA
MIMAT0000244	86.0055	0.605049	0.384391	1.57404	0.115477	0.294853
MIMAT0000245	965.484	0.394932	0.21934	1.80054	0.0717748	0.207705
MIMAT0000250	4.08412	0.0621574	0.472344	0.131593	0.895306	NA
MIMAT0000252	0	NA	NA	NA	NA	NA
MIMAT0000253	1150.21	0.744873	0.28363	2.62622	0.00863398	0.0436243
MIMAT0000254	3494.5	0.0405835	0.237538	0.170851	0.864341	0.932323
MIMAT0000255	0	NA	NA	NA	NA	NA
MIMAT0000256	365.025	-0.00499916	0.224888	-0.0222295	0.982265	0.990403
MIMAT0000257	46.2334	0.692646	0.358083	1.93432	0.0530739	0.170942
MIMAT0000258	190.18	0.25674	0.248663	1.03248	0.301847	0.579546
MIMAT0000259	79.942	-0.262579	0.420568	-0.624344	0.532401	0.774433
MIMAT0000260	0	NA	NA	NA	NA	NA
MIMAT0000261	16.9858	-0.0998486	0.492409	-0.202776	0.83931	0.926135
MIMAT0000262	0	NA	NA	NA	NA	NA
MIMAT0000263	0	NA	NA	NA	NA	NA
MIMAT0000264	83.161	-0.52052	0.370627	-1.40443	0.16019	0.357633
MIMAT0000265	12.5197	-0.161457	0.507781	-0.317965	0.750511	0.873129
MIMAT0000266	185.648	-0.144777	0.296314	-0.488595	0.625128	0.810977
MIMAT0000267	18.6011	0.135386	0.45043	0.30057	0.763742	0.873129
MIMAT0000269	0	NA	NA	NA	NA	NA
MIMAT0000270	0	NA	NA	NA	NA	NA
MIMAT0000271	1.68041	-0.188587	0.378698	-0.497988	0.618492	NA
MIMAT0000272	0	NA	NA	NA	NA	NA
MIMAT0000273	0	NA	NA	NA	NA	NA
MIMAT0000275	0	NA	NA	NA	NA	NA
MIMAT0000276	0	NA	NA	NA	NA	NA
MIMAT0000278	91.0877	-0.18	0.281006	-0.640556	0.521811	0.774433
MIMAT0000279	75.7011	0.803141	0.328162	2.44739	0.0143894	0.0600603
MIMAT0000280	47.9214	0.322866	0.395248	0.816871	0.414002	0.685245
MIMAT0000318	0	NA	NA	NA	NA	NA
MIMAT0000414	175.676	-0.237116	0.251274	-0.943657	0.345345	0.616058
MIMAT0000415	374.947	-0.278233	0.20721	-1.34276	0.17935	0.391309
MIMAT0000416	0	NA	NA	NA	NA	NA
MIMAT0000417	13.093	-0.140329	0.475798	-0.294933	0.768045	0.873129
MIMAT0000418	2.49602	0.320753	0.402519	0.796866	0.425529	NA
MIMAT0000419	951.264	-0.190297	0.211167	-0.90117	0.367498	0.640059
MIMAT0000420	73.9538	0.499404	0.329343	1.51636	0.129427	0.310626
MIMAT0000421	0	NA	NA	NA	NA	NA
MIMAT0000422	0	NA	NA	NA	NA	NA
MIMAT0000423	45.301	-0.104794	0.363718	-0.288119	0.773256	0.873129
MIMAT0000424	303.69	1.1808	0.252982	4.66754	3.04832e-06	7.31598e-05
MIMAT0000425	156.609	1.20794	0.274066	4.40748	1.04579e-05	0.000143423
MIMAT0000426	1.83601	0.144396	0.378949	0.381042	0.703172	NA
MIMAT0000427	205.585	-1.32351	0.276017	-4.79505	1.62636e-06	5.20435e-05
MIMAT0000428	0	NA	NA	NA	NA	NA
MIMAT0000429	0	NA	NA	NA	NA	NA
MIMAT0000430	4.84104	0.120786	0.456418	0.26464	0.791287	NA
MIMAT0000431	2.86956	-0.1218	0.45396	-0.268305	0.788465	NA
MIMAT0000432	45.7777	-0.915517	0.432244	-2.11805	0.0341705	0.126168
MIMAT0000433	1990.47	-0.0356535	0.198256	-0.179836	0.857282	0.932323
MIMAT0000434	57.1647	-0.0273742	0.344702	-0.0794141	0.936703	0.957324
MIMAT0000435	737.926	-0.655855	0.229466	-2.85818	0.00426076	0.0240608
MIMAT0000436	60.5958	-1.26772	0.362209	-3.49998	0.000465289	0.00343598
MIMAT0000437	12.9274	-0.575968	0.483359	-1.19159	0.233421	0.466841
MIMAT0000438	0.675173	-0.190359	0.247505	-0.769112	0.441827	NA
MIMAT0000439	0	NA	NA	NA	NA	NA
MIMAT0000440	6121.04	1.34661	0.217754	6.18408	6.24675e-10	5.99688e-08
MIMAT0000441	0	NA	NA	NA	NA	NA
MIMAT0000442	0	NA	NA	NA	NA	NA
MIMAT0000443	188.448	0.0708893	0.256398	0.276481	0.782178	0.873129
MIMAT0000444	400.302	0.258742	0.208392	1.24162	0.214379	0.43788
MIMAT0000445	17.7669	-0.0409214	0.459929	-0.0889733	0.929103	0.957324
MIMAT0000446	0	NA	NA	NA	NA	NA
MIMAT0000447	0	NA	NA	NA	NA	NA
MIMAT0000448	1.36767	0.0982404	0.314227	0.312641	0.754553	NA
MIMAT0000449	56.6808	0.221296	0.363726	0.608416	0.542912	0.774433
MIMAT0000450	2.90442	0.0633295	0.454581	0.139314	0.889202	NA
MIMAT0000451	87.3851	0.436831	0.332445	1.314	0.188848	0.402875
MIMAT0000452	0	NA	NA	NA	NA	NA
MIMAT0000454	0.562644	-0.185701	0.244826	-0.758503	0.44815	NA
MIMAT0000455	0	NA	NA	NA	NA	NA
MIMAT0000456	658.53	-0.17859	0.2348	-0.760603	0.446894	0.703309
MIMAT0000457	0	NA	NA	NA	NA	NA
MIMAT0000458	0	NA	NA	NA	NA	NA
MIMAT0000459	0	NA	NA	NA	NA	NA
MIMAT0000460	1.01276	-0.246352	0.276813	-0.889955	0.37349	NA
MIMAT0000461	8.33943	-0.739064	0.510133	-1.44877	0.147403	NA
MIMAT0000462	0	NA	NA	NA	NA	NA
MIMAT0000510	43.1443	-0.207168	0.382711	-0.541317	0.588289	0.801882
MIMAT0000617	0	NA	NA	NA	NA	NA
MIMAT0000680	32.6994	-0.754442	0.391459	-1.92726	0.0539478	0.170942
MIMAT0000681	4.13343	-0.453514	0.428784	-1.05768	0.290204	NA
MIMAT0000682	5.05784	-0.689363	0.472461	-1.45909	0.144541	NA
MIMAT0000686	0.524316	0.178103	0.243335	0.731925	0.464214	NA
MIMAT0000688	70.4814	0.809243	0.320306	2.52647	0.0115216	0.0526703
MIMAT0000689	64.7608	0.734275	0.325086	2.25871	0.0239014	0.0956055
MIMAT0000690	0	NA	NA	NA	NA	NA
MIMAT0000691	56.8699	0.53187	0.341068	1.55943	0.118896	0.294853
MIMAT0000692	1708.84	-0.21174	0.237861	-0.890182	0.373368	0.640059
MIMAT0000693	4.43847	0.536112	0.507964	1.05541	0.291236	NA
MIMAT0000703	5.57904	0.246191	0.510187	0.482551	0.629415	NA
MIMAT0000705	0	NA	NA	NA	NA	NA
MIMAT0000707	1.57918	0.479894	0.365092	1.31445	0.188696	NA
MIMAT0000721	0	NA	NA	NA	NA	NA
MIMAT0000722	0	NA	NA	NA	NA	NA
MIMAT0000728	168.345	-0.0414051	0.438766	-0.094367	0.924818	0.957324
MIMAT0000730	0	NA	NA	NA	NA	NA
MIMAT0000731	0	NA	NA	NA	NA	NA
MIMAT0000732	188.969	-0.505114	0.269734	-1.87263	0.0611189	0.183357
MIMAT0000733	0	NA	NA	NA	NA	NA
MIMAT0000736	1.38748	0.0716256	0.313853	0.228214	0.81948	NA
MIMAT0000737	0	NA	NA	NA	NA	NA
MIMAT0000750	0	NA	NA	NA	NA	NA
MIMAT0000751	0	NA	NA	NA	NA	NA
MIMAT0000752	85.9889	1.30386	0.326494	3.99352	6.51001e-05	0.000694401
MIMAT0000753	12.4194	0.274885	0.507944	0.541172	0.588389	0.801882
MIMAT0000754	0	NA	NA	NA	NA	NA
MIMAT0000755	0	NA	NA	NA	NA	NA
MIMAT0000756	2.52418	0.932939	0.451826	2.06482	0.0389403	NA
MIMAT0000757	0	NA	NA	NA	NA	NA
MIMAT0000758	0	NA	NA	NA	NA	NA
MIMAT0000759	9.60161	-0.398651	0.514261	-0.775193	0.438226	NA
MIMAT0000760	0	NA	NA	NA	NA	NA
MIMAT0000761	0	NA	NA	NA	NA	NA
MIMAT0000762	1.80699	0.518674	0.375242	1.38224	0.166898	NA
MIMAT0000763	0	NA	NA	NA	NA	NA
MIMAT0000764	4.10598	0.354626	0.470136	0.754304	0.450666	NA
MIMAT0000765	4.3946	0.462792	0.476525	0.971181	0.331458	NA
MIMAT0000772	0	NA	NA	NA	NA	NA
MIMAT0001080	0	NA	NA	NA	NA	NA
MIMAT0001340	156.05	1.17139	0.261414	4.48097	7.43057e-06	0.000118889
MIMAT0001341	0	NA	NA	NA	NA	NA
MIMAT0001343	0	NA	NA	NA	NA	NA
MIMAT0001413	0	NA	NA	NA	NA	NA
MIMAT0001541	0	NA	NA	NA	NA	NA
MIMAT0001545	0	NA	NA	NA	NA	NA
MIMAT0001618	0	NA	NA	NA	NA	NA
MIMAT0001620	0	NA	NA	NA	NA	NA
MIMAT0001621	0	NA	NA	NA	NA	NA
MIMAT0001625	0.883206	0.210287	0.26123	0.804987	0.420827	NA
MIMAT0001627	0	NA	NA	NA	NA	NA
MIMAT0001631	4345.54	-1.15775	0.220634	-5.2474	1.54265e-07	7.4047e-06
MIMAT0001638	0	NA	NA	NA	NA	NA
MIMAT0001639	2.96123	-1.04204	0.461828	-2.25633	0.0240502	NA
MIMAT0002171	0.705982	-0.191619	0.248224	-0.77196	0.440138	NA
MIMAT0002173	0	NA	NA	NA	NA	NA
MIMAT0002174	98.076	-0.0407956	0.298838	-0.136514	0.891415	0.950842
MIMAT0002175	0	NA	NA	NA	NA	NA
MIMAT0002176	0	NA	NA	NA	NA	NA
MIMAT0002177	38989.7	-0.774169	0.220634	-3.50884	0.000450058	0.00343598
MIMAT0002806	0	NA	NA	NA	NA	NA
MIMAT0002809	227.218	-0.147388	0.282152	-0.522372	0.601412	0.801882
MIMAT0002810	0	NA	NA	NA	NA	NA
MIMAT0002813	0	NA	NA	NA	NA	NA
MIMAT0002814	0	NA	NA	NA	NA	NA
MIMAT0002816	0	NA	NA	NA	NA	NA
MIMAT0002817	0	NA	NA	NA	NA	NA
MIMAT0002818	0	NA	NA	NA	NA	NA
MIMAT0002820	9.2058	-0.129821	0.510869	-0.254117	0.799405	NA
MIMAT0002821	66.2132	0.661401	0.337743	1.9583	0.0501951	0.170942
MIMAT0002870	0	NA	NA	NA	NA	NA
MIMAT0002871	0	NA	NA	NA	NA	NA
MIMAT0002872	0	NA	NA	NA	NA	NA
MIMAT0002875	0	NA	NA	NA	NA	NA
MIMAT0002876	0	NA	NA	NA	NA	NA
MIMAT0002888	23.939	0.143311	0.43853	0.326798	0.743821	0.873129
MIMAT0002890	0	NA	NA	NA	NA	NA
MIMAT0002891	2.42829	-0.277614	0.407456	-0.681334	0.49566	NA
MIMAT0003150	0	NA	NA	NA	NA	NA
MIMAT0003180	0	NA	NA	NA	NA	NA
MIMAT0003214	0	NA	NA	NA	NA	NA
MIMAT0003218	20.2291	1.30129	0.504666	2.57852	0.00992252	0.0476281
MIMAT0003239	14.8265	0.481428	0.466143	1.03279	0.301702	0.579546
MIMAT0003242	0	NA	NA	NA	NA	NA
MIMAT0003247	0	NA	NA	NA	NA	NA
MIMAT0003260	0	NA	NA	NA	NA	NA
MIMAT0003266	0	NA	NA	NA	NA	NA
MIMAT0003283	0	NA	NA	NA	NA	NA
MIMAT0003306	0	NA	NA	NA	NA	NA
MIMAT0003311	0	NA	NA	NA	NA	NA
MIMAT0003322	6.9712	-0.0915015	0.511837	-0.178771	0.858118	NA
MIMAT0003326	0	NA	NA	NA	NA	NA
MIMAT0003328	0	NA	NA	NA	NA	NA
MIMAT0003329	1.69261	-0.334906	0.314354	-1.06538	0.286706	NA
MIMAT0003338	0	NA	NA	NA	NA	NA
MIMAT0003339	48.6533	-0.479288	0.339023	-1.41373	0.15744	0.357633
MIMAT0003340	0	NA	NA	NA	NA	NA
MIMAT0003386	0	NA	NA	NA	NA	NA
MIMAT0003389	0	NA	NA	NA	NA	NA
MIMAT0003393	87.3917	-0.0259301	0.330052	-0.0785637	0.93738	0.957324
MIMAT0003880	0	NA	NA	NA	NA	NA
MIMAT0003881	0	NA	NA	NA	NA	NA
MIMAT0003882	0	NA	NA	NA	NA	NA
MIMAT0003884	0	NA	NA	NA	NA	NA
MIMAT0003886	0	NA	NA	NA	NA	NA
MIMAT0003888	0	NA	NA	NA	NA	NA
MIMAT0004185	0.403418	-0.176255	0.239294	-0.736565	0.461387	NA
MIMAT0004284	0	NA	NA	NA	NA	NA
MIMAT0004450	0	NA	NA	NA	NA	NA
MIMAT0004481	0	NA	NA	NA	NA	NA
MIMAT0004482	0	NA	NA	NA	NA	NA
MIMAT0004484	78.305	0.208891	0.305642	0.683451	0.494322	0.765401
MIMAT0004485	0	NA	NA	NA	NA	NA
MIMAT0004486	0	NA	NA	NA	NA	NA
MIMAT0004487	0	NA	NA	NA	NA	NA
MIMAT0004490	0	NA	NA	NA	NA	NA
MIMAT0004491	0	NA	NA	NA	NA	NA
MIMAT0004494	0	NA	NA	NA	NA	NA
MIMAT0004495	0	NA	NA	NA	NA	NA
MIMAT0004496	0	NA	NA	NA	NA	NA
MIMAT0004497	0	NA	NA	NA	NA	NA
MIMAT0004498	0.954388	-0.347315	0.31943	-1.0873	0.276906	NA
MIMAT0004499	0	NA	NA	NA	NA	NA
MIMAT0004500	1.3739	0.0932768	0.312567	0.298421	0.765382	NA
MIMAT0004501	0	NA	NA	NA	NA	NA
MIMAT0004502	0	NA	NA	NA	NA	NA
MIMAT0004503	0	NA	NA	NA	NA	NA
MIMAT0004504	0	NA	NA	NA	NA	NA
MIMAT0004506	0	NA	NA	NA	NA	NA
MIMAT0004509	5.95569	-0.335673	0.48931	-0.686013	0.492705	NA
MIMAT0004513	0	NA	NA	NA	NA	NA
MIMAT0004514	0	NA	NA	NA	NA	NA
MIMAT0004515	0	NA	NA	NA	NA	NA
MIMAT0004518	0	NA	NA	NA	NA	NA
MIMAT0004543	0	NA	NA	NA	NA	NA
MIMAT0004548	0	NA	NA	NA	NA	NA
MIMAT0004549	1.21804	0.0162533	0.304753	0.0533328	0.957467	NA
MIMAT0004550	0	NA	NA	NA	NA	NA
MIMAT0004551	0	NA	NA	NA	NA	NA
MIMAT0004552	0	NA	NA	NA	NA	NA
MIMAT0004553	0	NA	NA	NA	NA	NA
MIMAT0004555	0	NA	NA	NA	NA	NA
MIMAT0004556	0	NA	NA	NA	NA	NA
MIMAT0004558	0	NA	NA	NA	NA	NA
MIMAT0004559	3.31903	0.574179	0.466565	1.23065	0.218452	NA
MIMAT0004560	0	NA	NA	NA	NA	NA
MIMAT0004561	0	NA	NA	NA	NA	NA
MIMAT0004562	0	NA	NA	NA	NA	NA
MIMAT0004564	0.524316	0.178103	0.243335	0.731925	0.464214	NA
MIMAT0004565	0	NA	NA	NA	NA	NA
MIMAT0004566	0	NA	NA	NA	NA	NA
MIMAT0004567	0	NA	NA	NA	NA	NA
MIMAT0004568	0	NA	NA	NA	NA	NA
MIMAT0004569	0.450115	-0.179268	0.241074	-0.743625	0.457104	NA
MIMAT0004570	4.67491	0.239548	0.433536	0.552543	0.580576	NA
MIMAT0004571	0	NA	NA	NA	NA	NA
MIMAT0004584	0	NA	NA	NA	NA	NA
MIMAT0004585	0.675173	-0.190359	0.247505	-0.769112	0.441827	NA
MIMAT0004586	6.95592	-0.780763	0.51365	-1.52003	0.128504	NA
MIMAT0004588	0	NA	NA	NA	NA	NA
MIMAT0004590	0	NA	NA	NA	NA	NA
MIMAT0004592	1.26052	0.00513622	0.307938	0.0166794	0.986692	NA
MIMAT0004593	0	NA	NA	NA	NA	NA
MIMAT0004594	0	NA	NA	NA	NA	NA
MIMAT0004596	0	NA	NA	NA	NA	NA
MIMAT0004597	422.519	-0.569264	0.210407	-2.70553	0.00681949	0.0363706
MIMAT0004599	0	NA	NA	NA	NA	NA
MIMAT0004600	20.4433	-0.732587	0.441793	-1.65821	0.0972743	0.259398
MIMAT0004601	3.55688	0.210234	0.465837	0.451305	0.65177	NA
MIMAT0004602	0	NA	NA	NA	NA	NA
MIMAT0004603	0	NA	NA	NA	NA	NA
MIMAT0004604	0	NA	NA	NA	NA	NA
MIMAT0004605	0	NA	NA	NA	NA	NA
MIMAT0004606	8.78047	-0.505246	0.507569	-0.995423	0.31953	NA
MIMAT0004607	0	NA	NA	NA	NA	NA
MIMAT0004610	0	NA	NA	NA	NA	NA
MIMAT0004611	0	NA	NA	NA	NA	NA
MIMAT0004613	0	NA	NA	NA	NA	NA
MIMAT0004615	0	NA	NA	NA	NA	NA
MIMAT0004671	0	NA	NA	NA	NA	NA
MIMAT0004672	25.0628	-0.676128	0.434619	-1.55568	0.119784	0.294853
MIMAT0004673	0	NA	NA	NA	NA	NA
MIMAT0004674	0	NA	NA	NA	NA	NA
MIMAT0004675	0	NA	NA	NA	NA	NA
MIMAT0004676	0	NA	NA	NA	NA	NA
MIMAT0004678	0	NA	NA	NA	NA	NA
MIMAT0004679	0	NA	NA	NA	NA	NA
MIMAT0004680	1.05881	0.0560414	0.29463	0.190209	0.849145	NA
MIMAT0004682	0.403418	-0.176255	0.239294	-0.736565	0.461387	NA
MIMAT0004689	0	NA	NA	NA	NA	NA
MIMAT0004690	0	NA	NA	NA	NA	NA
MIMAT0004692	29.2476	0.00480753	0.399677	0.0120285	0.990403	0.990403
MIMAT0004693	0	NA	NA	NA	NA	NA
MIMAT0004694	0	NA	NA	NA	NA	NA
MIMAT0004697	19.8288	0.876533	0.440006	1.99209	0.046361	0.164839
MIMAT0004699	5.11232	0.531106	0.508662	1.04412	0.296428	NA
MIMAT0004700	0	NA	NA	NA	NA	NA
MIMAT0004701	0	NA	NA	NA	NA	NA
MIMAT0004702	0	NA	NA	NA	NA	NA
MIMAT0004703	1.96008	0.0188201	0.336908	0.0558614	0.955452	NA
MIMAT0004748	1329.47	0.267147	0.205422	1.30048	0.193438	0.403696
MIMAT0004749	0	NA	NA	NA	NA	NA
MIMAT0004751	0	NA	NA	NA	NA	NA
MIMAT0004757	0	NA	NA	NA	NA	NA
MIMAT0004761	0	NA	NA	NA	NA	NA
MIMAT0004762	112.938	-0.757198	0.305001	-2.48261	0.0130423	0.0569118
MIMAT0004764	0	NA	NA	NA	NA	NA
MIMAT0004765	0	NA	NA	NA	NA	NA
MIMAT0004767	0	NA	NA	NA	NA	NA
MIMAT0004768	0	NA	NA	NA	NA	NA
MIMAT0004774	0	NA	NA	NA	NA	NA
MIMAT0004776	0	NA	NA	NA	NA	NA
MIMAT0004780	0	NA	NA	NA	NA	NA
MIMAT0004799	0	NA	NA	NA	NA	NA
MIMAT0004804	0	NA	NA	NA	NA	NA
MIMAT0004813	0	NA	NA	NA	NA	NA
MIMAT0004819	2.95319	0.188103	0.454248	0.414099	0.678802	NA
MIMAT0004909	0	NA	NA	NA	NA	NA
MIMAT0004911	0	NA	NA	NA	NA	NA
MIMAT0004921	0	NA	NA	NA	NA	NA
MIMAT0004922	0	NA	NA	NA	NA	NA
MIMAT0004926	0	NA	NA	NA	NA	NA
MIMAT0004927	0	NA	NA	NA	NA	NA
MIMAT0004928	0	NA	NA	NA	NA	NA
MIMAT0004929	0	NA	NA	NA	NA	NA
MIMAT0004945	63.4764	0.320218	0.337414	0.949035	0.342603	0.616058
MIMAT0004946	0	NA	NA	NA	NA	NA
MIMAT0004949	2.65526	0.980695	0.457616	2.14305	0.0321089	NA
MIMAT0004950	0	NA	NA	NA	NA	NA
MIMAT0004951	0	NA	NA	NA	NA	NA
MIMAT0004953	0	NA	NA	NA	NA	NA
MIMAT0004954	0	NA	NA	NA	NA	NA
MIMAT0004955	8.61021	-0.799021	0.505036	-1.58211	0.113625	NA
MIMAT0004956	0	NA	NA	NA	NA	NA
MIMAT0004957	0	NA	NA	NA	NA	NA
MIMAT0004958	0	NA	NA	NA	NA	NA
MIMAT0004959	0	NA	NA	NA	NA	NA
MIMAT0004960	0	NA	NA	NA	NA	NA
MIMAT0004984	0	NA	NA	NA	NA	NA
MIMAT0004985	0	NA	NA	NA	NA	NA
MIMAT0005572	0	NA	NA	NA	NA	NA
MIMAT0005584	0	NA	NA	NA	NA	NA
MIMAT0005792	0	NA	NA	NA	NA	NA
MIMAT0005793	0	NA	NA	NA	NA	NA
MIMAT0005796	0	NA	NA	NA	NA	NA
MIMAT0005797	0	NA	NA	NA	NA	NA
MIMAT0005800	0	NA	NA	NA	NA	NA
MIMAT0005825	0	NA	NA	NA	NA	NA
MIMAT0005893	0	NA	NA	NA	NA	NA
MIMAT0005898	0	NA	NA	NA	NA	NA
MIMAT0005899	0	NA	NA	NA	NA	NA
MIMAT0005901	0	NA	NA	NA	NA	NA
MIMAT0005923	0	NA	NA	NA	NA	NA
MIMAT0005950	0	NA	NA	NA	NA	NA
MIMAT0005951	0	NA	NA	NA	NA	NA
MIMAT0005955	0	NA	NA	NA	NA	NA
MIMAT0006764	0	NA	NA	NA	NA	NA
MIMAT0006789	0	NA	NA	NA	NA	NA
MIMAT0006790	0	NA	NA	NA	NA	NA
MIMAT0007400	0	NA	NA	NA	NA	NA
MIMAT0007881	0	NA	NA	NA	NA	NA
MIMAT0009196	0	NA	NA	NA	NA	NA
MIMAT0009199	0	NA	NA	NA	NA	NA
MIMAT0009201	0	NA	NA	NA	NA	NA
MIMAT0009448	0	NA	NA	NA	NA	NA
MIMAT0009451	0	NA	NA	NA	NA	NA
MIMAT0010195	0	NA	NA	NA	NA	NA
MIMAT0010214	0	NA	NA	NA	NA	NA
MIMAT0011777	0	NA	NA	NA	NA	NA
MIMAT0014982	0	NA	NA	NA	NA	NA
MIMAT0015027	0	NA	NA	NA	NA	NA
MIMAT0015028	0	NA	NA	NA	NA	NA
MIMAT0015050	0	NA	NA	NA	NA	NA
MIMAT0015053	0	NA	NA	NA	NA	NA
MIMAT0015066	0	NA	NA	NA	NA	NA
MIMAT0015069	0	NA	NA	NA	NA	NA
MIMAT0016847	0	NA	NA	NA	NA	NA
MIMAT0016858	0	NA	NA	NA	NA	NA
MIMAT0016876	0	NA	NA	NA	NA	NA
MIMAT0016888	0	NA	NA	NA	NA	NA
MIMAT0017982	0	NA	NA	NA	NA	NA
MIMAT0017994	0	NA	NA	NA	NA	NA
MIMAT0017997	0	NA	NA	NA	NA	NA
MIMAT0018068	0	NA	NA	NA	NA	NA
MIMAT0018076	0	NA	NA	NA	NA	NA
MIMAT0018082	0	NA	NA	NA	NA	NA
MIMAT0018115	0	NA	NA	NA	NA	NA
MIMAT0018183	0	NA	NA	NA	NA	NA
MIMAT0018205	0	NA	NA	NA	NA	NA
MIMAT0018926	0.403418	-0.176255	0.239294	-0.736565	0.461387	NA
MIMAT0018927	0	NA	NA	NA	NA	NA
MIMAT0018937	0	NA	NA	NA	NA	NA
MIMAT0018962	0	NA	NA	NA	NA	NA
MIMAT0019027	0	NA	NA	NA	NA	NA
MIMAT0019045	0	NA	NA	NA	NA	NA
MIMAT0019059	0	NA	NA	NA	NA	NA
MIMAT0019071	0	NA	NA	NA	NA	NA
MIMAT0019074	0	NA	NA	NA	NA	NA
MIMAT0019208	1.99319	0.215252	0.342076	0.629252	0.529184	NA
MIMAT0019214	0	NA	NA	NA	NA	NA
MIMAT0019747	0	NA	NA	NA	NA	NA
MIMAT0019748	0	NA	NA	NA	NA	NA
MIMAT0019814	0	NA	NA	NA	NA	NA
MIMAT0019864	0	NA	NA	NA	NA	NA
MIMAT0019865	0	NA	NA	NA	NA	NA
MIMAT0022259	0	NA	NA	NA	NA	NA
MIMAT0022692	0	NA	NA	NA	NA	NA
MIMAT0022693	0	NA	NA	NA	NA	NA
MIMAT0022695	0	NA	NA	NA	NA	NA
MIMAT0022696	0	NA	NA	NA	NA	NA
MIMAT0022697	0	NA	NA	NA	NA	NA
MIMAT0022706	0	NA	NA	NA	NA	NA
MIMAT0022717	0	NA	NA	NA	NA	NA
MIMAT0022721	0	NA	NA	NA	NA	NA
MIMAT0022726	0	NA	NA	NA	NA	NA
MIMAT0022727	0	NA	NA	NA	NA	NA
MIMAT0022833	0	NA	NA	NA	NA	NA
MIMAT0022842	0	NA	NA	NA	NA	NA
MIMAT0022844	0	NA	NA	NA	NA	NA
MIMAT0023712	0.706565	0.185468	0.247385	0.749712	0.453428	NA
MIMAT0025486	0	NA	NA	NA	NA	NA
MIMAT0025848	0	NA	NA	NA	NA	NA
MIMAT0026472	0	NA	NA	NA	NA	NA
MIMAT0026475	0	NA	NA	NA	NA	NA
MIMAT0026477	0	NA	NA	NA	NA	NA
MIMAT0026478	0.403418	-0.176255	0.239294	-0.736565	0.461387	NA
MIMAT0026479	0	NA	NA	NA	NA	NA
MIMAT0026481	0	NA	NA	NA	NA	NA
MIMAT0026554	0	NA	NA	NA	NA	NA
MIMAT0026608	0	NA	NA	NA	NA	NA
MIMAT0026640	0	NA	NA	NA	NA	NA
MIMAT0026718	0	NA	NA	NA	NA	NA
MIMAT0027395	0	NA	NA	NA	NA	NA
MIMAT0027455	0	NA	NA	NA	NA	NA
MIMAT0027515	0	NA	NA	NA	NA	NA
MIMAT0027549	0	NA	NA	NA	NA	NA
MIMAT0030021	0	NA	NA	NA	NA	NA

## Sheet: res_mouse_dep
	baseMean	log2FoldChange	lfcSE	stat	pvalue	padj
MIMAT0000121	8695.32	-0.0459293	0.22184	-0.207038	0.83598	0.898457
MIMAT0000122	13560.7	-0.434904	0.228472	-1.90353	0.0569717	0.148825
MIMAT0000124	395.936	-0.571939	0.26656	-2.14563	0.0319023	0.107172
MIMAT0000125	73.327	-0.0992433	0.368002	-0.269681	0.787406	0.85965
MIMAT0000126	19028.3	-0.408067	0.259166	-1.57454	0.115363	0.222726
MIMAT0000127	423.762	0.304192	0.253204	1.20137	0.229607	0.35011
MIMAT0000128	44490.3	-0.953484	0.270893	-3.51978	0.000431902	0.00343922
MIMAT0000129	402.123	-0.352031	0.254716	-1.38205	0.166955	0.287163
MIMAT0000130	1775.71	0.445063	0.231216	1.92488	0.0542442	0.147228
MIMAT0000131	294.09	-0.307118	0.35293	-0.870197	0.384193	0.506757
MIMAT0000132	2142.94	0.149716	0.264921	0.565135	0.571982	0.702721
MIMAT0000133	1303.57	-0.896005	0.283905	-3.156	0.0015995	0.0101145
MIMAT0000134	9.04739	0.740349	0.472275	1.56762	0.116969	NA
MIMAT0000135	7823.78	-0.0323908	0.256489	-0.126285	0.899506	0.93697
MIMAT0000136	2268.36	-0.27981	0.302314	-0.925562	0.354674	0.482625
MIMAT0000137	10149.7	0.178653	0.218058	0.81929	0.412621	0.534418
MIMAT0000139	40.8116	-0.215659	0.441477	-0.488496	0.625199	NA
MIMAT0000140	9742.84	1.08835	0.258338	4.21289	2.52127e-05	0.00056532
MIMAT0000141	3472.79	0.990556	0.246467	4.01902	5.84419e-05	0.000897501
MIMAT0000142	23.4277	-0.0145376	0.339291	-0.0428471	0.965823	NA
MIMAT0000143	4.69136	0.134937	0.395811	0.340913	0.733169	NA
MIMAT0000144	83.3519	0.0734826	0.363859	0.201953	0.839953	0.898457
MIMAT0000145	7460.38	-1.61872	0.285385	-5.67205	1.41102e-08	1.51684e-06
MIMAT0000146	133.335	-0.199178	0.348478	-0.571566	0.567616	0.701364
MIMAT0000147	0	NA	NA	NA	NA	NA
MIMAT0000149	0	NA	NA	NA	NA	NA
MIMAT0000150	106.056	0.454514	0.345501	1.31552	0.188335	0.3091
MIMAT0000151	292.442	-0.322173	0.285647	-1.12787	0.259374	0.38726
MIMAT0000152	12267.9	-0.56016	0.263796	-2.12346	0.0337152	0.108191
MIMAT0000153	2424.31	-0.986366	0.352358	-2.79933	0.00512093	0.0282308
MIMAT0000154	55341.4	-0.228674	0.22134	-1.03313	0.301541	0.423735
MIMAT0000156	3255.84	-1.61511	0.284463	-5.67776	1.36467e-08	1.51684e-06
MIMAT0000157	276.886	-0.638978	0.31126	-2.05287	0.0400847	0.121383
MIMAT0000158	1495.04	-0.00839389	0.249932	-0.0335847	0.973208	0.985865
MIMAT0000159	77.8461	-0.0848598	0.358892	-0.23645	0.813084	0.882894
MIMAT0000160	3393.93	0.357514	0.277293	1.2893	0.197294	0.318935
MIMAT0000161	8096.11	0.975251	0.242423	4.02293	5.74792e-05	0.000897501
MIMAT0000162	2553.55	-0.40537	0.343379	-1.18053	0.237789	0.360033
MIMAT0000163	6.89267	0.118304	0.416339	0.284153	0.776293	NA
MIMAT0000164	0.745107	-0.182994	0.232067	-0.78854	0.430381	NA
MIMAT0000165	9.81984	0.168981	0.495808	0.34082	0.733239	NA
MIMAT0000208	86818.5	-0.0322876	0.227073	-0.14219	0.88693	0.934754
MIMAT0000210	10935.1	-0.12201	0.231256	-0.5276	0.597777	0.722034
MIMAT0000211	1228.83	-0.0455413	0.370252	-0.123001	0.902106	0.93697
MIMAT0000212	143.526	-0.00643127	0.394668	-0.0162954	0.986999	0.991611
MIMAT0000213	32.6523	0.117585	0.476705	0.246661	0.80517	NA
MIMAT0000214	48.5437	0.994648	0.415079	2.39629	0.0165622	0.0659421
MIMAT0000215	18273.3	-0.345316	0.279789	-1.2342	0.217127	0.340747
MIMAT0000216	38.8856	0.00528521	0.429113	0.0123166	0.990173	NA
MIMAT0000217	29.7995	-0.378424	0.462232	-0.818688	0.412964	NA
MIMAT0000218	27.0509	-0.0445157	0.450969	-0.0987113	0.921367	NA
MIMAT0000220	0	NA	NA	NA	NA	NA
MIMAT0000221	152692	1.21133	0.264703	4.57618	4.73549e-06	0.000254532
MIMAT0000223	19.3214	-0.298769	0.4925	-0.606637	0.544092	NA
MIMAT0000224	1582.19	0.650708	0.276916	2.34984	0.0187816	0.0734192
MIMAT0000225	215.705	-0.615112	0.316505	-1.94345	0.0519614	0.145087
MIMAT0000229	355.342	-0.551321	0.352423	-1.56437	0.117731	0.222726
MIMAT0000233	62.3473	-0.662736	0.445065	-1.48908	0.136467	0.252935
MIMAT0000234	0.7045	0.169617	0.231415	0.732956	0.463585	NA
MIMAT0000235	2.3937	-0.0399607	0.345578	-0.115634	0.907942	NA
MIMAT0000236	3254.56	-0.550625	0.296424	-1.85756	0.0632318	0.153615
MIMAT0000237	479.239	-0.182189	0.495116	-0.367973	0.712893	0.810963
MIMAT0000238	6309.62	-0.3963	0.261776	-1.51389	0.130053	0.243142
MIMAT0000239	1.67649	-0.296811	0.286479	-1.03607	0.300171	NA
MIMAT0000246	2.4932	0.170089	0.351606	0.483747	0.628565	NA
MIMAT0000247	22701.7	-0.776857	0.252882	-3.07202	0.00212617	0.0130608
MIMAT0000248	65548.9	-0.554057	0.299743	-1.84844	0.0645385	0.154175
MIMAT0000370	0	NA	NA	NA	NA	NA
MIMAT0000373	0	NA	NA	NA	NA	NA
MIMAT0000374	22.8997	-0.722981	0.463937	-1.55836	0.119148	NA
MIMAT0000375	1.11533	0.240949	0.269178	0.895128	0.370719	NA
MIMAT0000376	110.785	0.13842	0.333435	0.415134	0.678044	0.791473
MIMAT0000377	0	NA	NA	NA	NA	NA
MIMAT0000378	66.5446	-0.589289	0.399377	-1.47552	0.140073	0.257398
MIMAT0000379	2046.9	0.490059	0.243337	2.01391	0.0440185	0.126505
MIMAT0000381	87.8094	-0.882193	0.429619	-2.05343	0.0400308	0.121383
MIMAT0000382	5.20424	-0.109084	0.399703	-0.272912	0.78492	NA
MIMAT0000383	1058.78	-0.571138	0.259178	-2.20365	0.0275487	0.0940156
MIMAT0000384	3032.44	0.493762	0.231692	2.13111	0.0330802	0.108191
MIMAT0000385	7.62232	0.34727	0.479567	0.724132	0.468985	NA
MIMAT0000386	1889.99	-0.863707	0.226087	-3.82025	0.000133319	0.00165579
MIMAT0000387	883.098	0.225656	0.254514	0.886615	0.375286	0.498065
MIMAT0000513	2090.14	-0.398756	0.296621	-1.34433	0.178842	0.296804
MIMAT0000514	2199.18	1.0338	0.282223	3.66307	0.000249214	0.00238777
MIMAT0000515	32294.9	0.0254308	0.271753	0.0935804	0.925442	0.956587
MIMAT0000516	17186.9	-0.803656	0.481906	-1.66766	NA	NA
MIMAT0000517	14424.6	0.627185	0.282174	2.22269	0.0262367	0.090982
MIMAT0000518	10.7871	-0.0303575	0.494047	-0.0614466	0.951004	NA
MIMAT0000519	216.936	-0.74505	0.359187	-2.07427	0.0380546	0.118576
MIMAT0000520	0	NA	NA	NA	NA	NA
MIMAT0000521	1849.67	-0.824898	0.247696	-3.33028	0.000867586	0.00601713
MIMAT0000522	1009.77	-0.580194	0.252845	-2.29467	0.0217523	0.0779458
MIMAT0000523	1937.56	-0.539794	0.27931	-1.9326	0.0532853	0.146876
MIMAT0000524	66.4304	-0.569757	0.410663	-1.38741	0.165317	0.286756
MIMAT0000525	2027	-0.632129	0.235098	-2.68879	0.00717111	0.0367093
MIMAT0000526	3546.45	-1.10499	0.25444	-4.34281	1.40675e-05	0.00056532
MIMAT0000527	155911	-1.04469	0.249801	-4.1821	2.88828e-05	0.00056532
MIMAT0000528	83.5547	-0.0268776	0.367812	-0.0730745	0.941747	0.966857
MIMAT0000529	644.503	-0.512208	0.270446	-1.89394	0.0582331	0.149049
MIMAT0000530	38530	0.357016	0.221564	1.61135	0.107104	0.219308
MIMAT0000531	230072	-0.11472	0.220969	-0.519165	0.603646	0.72505
MIMAT0000532	2736.12	0.382821	0.229057	1.67129	0.0946646	0.202911
MIMAT0000533	10039.8	0.312079	0.230122	1.35614	0.175053	0.29635
MIMAT0000534	4053.39	-0.381382	0.238951	-1.59607	0.110473	0.221556
MIMAT0000535	5081.51	0.455747	0.225359	2.02232	0.0431433	0.126505
MIMAT0000536	136.92	-0.467764	0.320581	-1.45911	0.144534	0.263346
MIMAT0000537	7081.52	0.620426	0.232201	2.67194	0.0075414	0.0375466
MIMAT0000538	72.7112	0.11367	0.422054	0.269326	0.787679	0.85965
MIMAT0000539	87659.7	-0.274698	0.264439	-1.03879	0.298901	0.422787
MIMAT0000540	19214.5	-0.803053	0.26285	-3.05517	0.00224932	0.0134334
MIMAT0000541	8.69611	-0.189621	0.45045	-0.420958	0.673786	NA
MIMAT0000542	15.1304	0.139552	0.494545	0.282183	0.777803	NA
MIMAT0000545	422.46	-0.380938	0.267037	-1.42654	0.153714	0.275143
MIMAT0000546	1211.82	-0.283795	0.263671	-1.07632	0.281783	0.409346
MIMAT0000548	179.615	0.461083	0.294153	1.5675	0.116999	0.222726
MIMAT0000549	111.234	0.514832	0.329426	1.56281	0.118097	0.222726
MIMAT0000551	0	NA	NA	NA	NA	NA
MIMAT0000555	41.4964	0.357166	0.414011	0.862697	0.388304	NA
MIMAT0000556	69.4844	0.308488	0.379575	0.81272	0.416379	0.536057
MIMAT0000559	116.974	0.833442	0.362819	2.29713	0.0216116	0.0779458
MIMAT0000565	2800.23	1.19965	0.251165	4.77633	1.78523e-06	0.000127942
MIMAT0000567	2.13087	0.41873	0.335753	1.24714	0.212347	NA
MIMAT0000569	227.346	1.27695	0.349204	3.65675	0.000255435	0.00238777
MIMAT0000571	0	NA	NA	NA	NA	NA
MIMAT0000578	1.51063	0.311437	0.299296	1.04057	0.298077	NA
MIMAT0000580	422.475	-0.251479	0.265373	-0.947643	0.343311	0.47014
MIMAT0000584	137.022	1.1208	0.346103	3.23833	0.00120233	0.00783337
MIMAT0000586	17.8835	-0.27737	0.481743	-0.575762	0.564776	NA
MIMAT0000588	20.572	-0.0790557	0.49005	-0.161322	0.87184	NA
MIMAT0000590	349.361	0.558241	0.292755	1.90685	0.0565395	0.148825
MIMAT0000593	0	NA	NA	NA	NA	NA
MIMAT0000595	8.47582	0.232221	0.482331	0.481456	0.630192	NA
MIMAT0000597	0	NA	NA	NA	NA	NA
MIMAT0000605	40.3175	-0.281555	0.416625	-0.6758	0.499167	NA
MIMAT0000609	1502.81	0.829603	0.326389	2.54176	0.0110296	0.0478703
MIMAT0000612	0	NA	NA	NA	NA	NA
MIMAT0000616	1556.22	-0.469766	0.25058	-1.87472	0.0608314	0.152332
MIMAT0000647	2.15251	-0.461708	0.340226	-1.35706	0.174761	NA
MIMAT0000648	30921.7	0.573544	0.321766	1.78249	0.0746693	0.170786
MIMAT0000649	655.871	-0.241518	0.269063	-0.897625	0.369386	0.493279
MIMAT0000650	187.851	-0.0452797	0.333081	-0.135942	0.891867	0.935373
MIMAT0000651	760.388	-0.616324	0.304904	-2.02137	0.0432412	0.126505
MIMAT0000652	46493.6	-0.980626	0.2498	-3.92565	8.64976e-05	0.00116231
MIMAT0000653	88.5774	0.536034	0.386418	1.38719	0.165385	0.286756
MIMAT0000654	65.815	-0.897483	0.373986	-2.39978	0.0164051	0.0659421
MIMAT0000655	233.758	-0.615544	0.367134	-1.67662	0.0936171	0.202911
MIMAT0000656	72.7899	-0.064497	0.365598	-0.176415	0.859968	0.915312
MIMAT0000657	1137.26	-0.573274	0.318014	-1.80267	0.0714397	0.165156
MIMAT0000658	387.229	-0.197526	0.280704	-0.703682	0.481631	0.609121
MIMAT0000659	25.382	0.507862	0.46411	1.09427	0.273836	NA
MIMAT0000660	26.0194	0.0431923	0.458773	0.0941473	0.924992	NA
MIMAT0000661	152.139	-0.136609	0.33234	-0.411052	0.681035	0.791473
MIMAT0000662	1.03485	-0.193598	0.238509	-0.811703	0.416962	NA
MIMAT0000663	47.1885	-0.160221	0.44555	-0.359602	0.719145	NA
MIMAT0000664	10.405	0.122219	0.495884	0.246466	0.805321	NA
MIMAT0000665	1443.57	0.535767	0.251677	2.12878	0.0332721	0.108191
MIMAT0000666	3097.76	-0.33691	0.248294	-1.3569	0.174813	0.29635
MIMAT0000667	17.5411	0.179292	0.483881	0.37053	0.710988	NA
MIMAT0000668	3.70276	0.0987615	0.381727	0.258723	0.795849	NA
MIMAT0000669	3168.59	-0.106825	0.255697	-0.41778	0.676108	0.791473
MIMAT0000670	2383.29	0.531888	0.272603	1.95114	0.05104	0.144389
MIMAT0000671	29.668	-0.315832	0.44666	-0.707098	0.479506	NA
MIMAT0000672	47.1196	-0.65965	0.432294	-1.52593	0.127028	NA
MIMAT0000673	534.062	0.265403	0.266253	0.996805	0.318859	0.44516
MIMAT0000674	5780.51	-0.00825313	0.282504	-0.0292142	0.976694	0.985865
MIMAT0000677	0	NA	NA	NA	NA	NA
MIMAT0000679	3.40825	0.206962	0.377015	0.548949	0.58304	NA
MIMAT0000704	349.239	0.514678	0.290731	1.77029	0.0766782	0.173535
MIMAT0000706	1.00248	0.21884	0.258348	0.847074	0.396954	NA
MIMAT0000708	45.371	0.69544	0.413795	1.68064	0.0928331	NA
MIMAT0000711	48.0465	-0.450996	0.422727	-1.06687	0.286029	0.409975
MIMAT0000739	4717.51	-0.18795	0.491892	-0.382097	0.70239	0.803265
MIMAT0000740	2.61087	-0.217504	0.326546	-0.666076	0.505362	NA
MIMAT0000741	3.5885	0.2727	0.383289	0.711473	0.476791	NA
MIMAT0000742	26.6047	-0.215968	0.462533	-0.466924	0.640555	NA
MIMAT0000743	0	NA	NA	NA	NA	NA
MIMAT0000745	4.05978	0.161577	0.415726	0.388664	0.697525	NA
MIMAT0000746	142.662	-0.950908	0.365435	-2.60212	0.00926481	0.0433029
MIMAT0000747	0	NA	NA	NA	NA	NA
MIMAT0000748	3.31234	0.773277	0.414417	1.86594	0.06205	NA
MIMAT0000766	150.239	0.34467	0.356168	0.967719	0.333185	0.459197
MIMAT0000904	11538.9	1.18629	0.323577	3.66619	0.000246193	0.00238777
MIMAT0001076	0	NA	NA	NA	NA	NA
MIMAT0001081	247.257	0.173593	0.319839	0.54275	0.587302	0.713389
MIMAT0001090	115.523	-0.390797	0.367947	-1.0621	0.288189	0.410335
MIMAT0001091	111.879	-0.676651	0.384747	-1.75869	0.0786302	0.176099
MIMAT0001092	0.548603	0.163081	0.228215	0.714596	0.474859	NA
MIMAT0001093	0.548603	0.163081	0.228215	0.714596	0.474859	NA
MIMAT0001095	1.59845	-0.0760545	0.283678	-0.268101	0.788622	NA
MIMAT0001342	23.6574	0.837568	0.472168	1.77388	0.0760836	NA
MIMAT0001418	31.649	-0.152555	0.458369	-0.332823	0.739268	NA
MIMAT0001419	0	NA	NA	NA	NA	NA
MIMAT0001420	23.1947	-0.284995	0.47445	-0.600685	0.54805	NA
MIMAT0001421	91.8991	-0.428618	0.385768	-1.11108	0.266535	0.3925
MIMAT0001422	779.469	-0.451817	0.283732	-1.59241	0.111293	0.221556
MIMAT0001537	526.049	-0.443659	0.34143	-1.29941	0.193802	0.315662
MIMAT0001542	32.3434	-1.19725	0.471881	-2.53718	0.0111748	NA
MIMAT0001546	50.4775	0.933605	0.398999	2.33987	0.0192904	0.0740615
MIMAT0001632	175114	-1.17445	0.272239	-4.31403	1.60305e-05	0.00056532
MIMAT0002111	0	NA	NA	NA	NA	NA
MIMAT0002889	737.19	-0.0656386	0.240455	-0.272977	0.784871	0.85965
MIMAT0003120	2.24178	0.0288014	0.312094	0.0922846	0.926472	NA
MIMAT0003127	3494.66	-0.215806	0.240298	-0.898076	0.369145	0.493279
MIMAT0003128	2.47568	0.475695	0.351836	1.35204	0.176364	NA
MIMAT0003129	13.4459	0.081199	0.492335	0.164926	0.869002	NA
MIMAT0003151	7486.06	-0.549323	0.219513	-2.50246	0.0123333	0.0509934
MIMAT0003167	24.2705	-0.323747	0.468752	-0.690659	0.48978	NA
MIMAT0003168	3.27746	0.279557	0.403106	0.693507	0.487991	NA
MIMAT0003170	250.336	-0.626274	0.337605	-1.85505	0.0635894	0.153615
MIMAT0003171	8.68808	0.533413	0.488198	1.09262	0.274563	NA
MIMAT0003172	26.7278	0.145279	0.464355	0.312862	0.754386	NA
MIMAT0003182	1.86264	-0.410336	0.325396	-1.26103	0.207297	NA
MIMAT0003183	7.68753	-0.27628	0.472796	-0.584354	0.558982	NA
MIMAT0003184	0.8454	0.174378	0.233668	0.746263	0.455508	NA
MIMAT0003185	4.60785	0.265699	0.398342	0.667013	0.504764	NA
MIMAT0003186	2.65704	-0.0689976	0.351059	-0.196542	0.844186	NA
MIMAT0003187	13.8603	0.638849	0.493427	1.29472	0.195418	NA
MIMAT0003188	20.8181	0.624603	0.47455	1.3162	0.188107	NA
MIMAT0003387	1.29356	-0.235485	0.259784	-0.906463	0.364691	NA
MIMAT0003388	4.83877	-0.223165	0.423864	-0.526502	0.59854	NA
MIMAT0003409	3.10099	0.568146	0.374148	1.51851	0.128887	NA
MIMAT0003450	1.73935	-0.0507687	0.290487	-0.174771	0.86126	NA
MIMAT0003453	236.12	-0.437577	0.362885	-1.20583	0.227884	0.349964
MIMAT0003454	5825.31	0.830186	0.274883	3.02014	0.00252654	0.0146813
MIMAT0003455	0	NA	NA	NA	NA	NA
MIMAT0003456	0	NA	NA	NA	NA	NA
MIMAT0003460	0.5636	0.163041	0.228195	0.714482	0.474929	NA
MIMAT0003469	0	NA	NA	NA	NA	NA
MIMAT0003471	0	NA	NA	NA	NA	NA
MIMAT0003472	0.5636	0.163041	0.228195	0.714482	0.474929	NA
MIMAT0003473	54.222	-1.60178	0.426774	-3.75324	0.000174563	0.00196108
MIMAT0003475	5926.65	-0.472332	0.234657	-2.01286	0.0441296	0.126505
MIMAT0003477	3.62403	0.641653	0.389259	1.6484	0.0992714	NA
MIMAT0003479	45.9761	0.89172	0.428872	2.07922	0.037597	NA
MIMAT0003480	3.19548	0.0102945	0.368496	0.0279364	0.977713	NA
MIMAT0003482	7.26806	-0.478817	0.490152	-0.976873	0.328632	NA
MIMAT0003485	32.6883	-0.394517	0.451369	-0.874047	0.382093	NA
MIMAT0003490	0.658324	0.168398	0.230828	0.729539	0.465672	NA
MIMAT0003491	1.52185	0.314062	0.300324	1.04575	0.295679	NA
MIMAT0003492	6.5885	0.153885	0.471897	0.326099	0.74435	NA
MIMAT0003494	0	NA	NA	NA	NA	NA
MIMAT0003498	26.6557	-0.525377	0.47303	-1.11066	0.266713	NA
MIMAT0003507	27.5718	-0.210011	0.45956	-0.456983	0.647683	NA
MIMAT0003508	3.75057	0.275165	0.386845	0.711305	0.476895	NA
MIMAT0003509	189.418	-0.0136515	0.303445	-0.0449884	0.964117	0.982394
MIMAT0003511	77.3483	0.00250299	0.389366	0.00642839	0.994871	0.994871
MIMAT0003512	0	NA	NA	NA	NA	NA
MIMAT0003513	0.8454	0.174378	0.233668	0.746263	0.455508	NA
MIMAT0003711	149.176	-0.339738	0.314546	-1.08009	0.280102	0.409346
MIMAT0003726	2.84584	-0.444682	0.335978	-1.32355	0.185654	NA
MIMAT0003729	0.5636	0.163041	0.228195	0.714482	0.474929	NA
MIMAT0003730	9.01529	-0.229644	0.495504	-0.463456	0.643037	NA
MIMAT0003731	14.973	0.343736	0.490386	0.700949	0.483335	NA
MIMAT0003732	14.8593	-0.257488	0.492478	-0.52284	0.601085	NA
MIMAT0003733	0	NA	NA	NA	NA	NA
MIMAT0003734	4.4047	0.20959	0.449168	0.466618	0.640773	NA
MIMAT0003735	58.0988	0.333834	0.425575	0.78443	0.432788	0.553866
MIMAT0003737	5.98114	0.183586	0.441954	0.415397	0.677851	NA
MIMAT0003738	1.69214	0.0293181	0.289111	0.101408	0.919227	NA
MIMAT0003739	14.9288	-0.347001	0.489738	-0.708544	0.478607	NA
MIMAT0003740	63.7227	-0.408455	0.381151	-1.07164	0.283884	0.409631
MIMAT0003741	182.255	0.15839	0.290133	0.545922	0.58512	0.713389
MIMAT0003742	0	NA	NA	NA	NA	NA
MIMAT0003780	2.06457	-0.0257179	0.305133	-0.0842843	0.93283	NA
MIMAT0003781	108.719	-0.783779	0.34084	-2.29955	0.0214739	0.0779458
MIMAT0003782	1216.44	-0.264899	0.236111	-1.12192	0.261895	0.388327
MIMAT0003783	31.6632	0.303635	0.447293	0.678827	0.497247	NA
MIMAT0003891	0	NA	NA	NA	NA	NA
MIMAT0003898	0	NA	NA	NA	NA	NA
MIMAT0004186	113.53	1.15807	0.341616	3.38999	0.000698953	0.00536696
MIMAT0004187	1635.02	0.204563	0.263027	0.777726	0.436731	0.555604
MIMAT0004188	29.8434	-0.089176	0.479303	-0.186054	0.852403	NA
MIMAT0004189	1.30394	-0.2396	0.261781	-0.915271	0.360049	NA
MIMAT0004324	1028.41	0.585676	0.261871	2.2365	0.0253188	0.0892383
MIMAT0004519	2.97798	-0.142753	0.390637	-0.365437	0.714785	NA
MIMAT0004520	58.6023	-0.641888	0.397781	-1.61367	0.106599	0.219308
MIMAT0004521	217.484	-1.0409	0.288324	-3.61016	0.000306009	0.00274133
MIMAT0004522	10.9369	-0.262824	0.495773	-0.53013	0.596022	NA
MIMAT0004523	0	NA	NA	NA	NA	NA
MIMAT0004524	0.541161	0.161919	0.227632	0.71132	0.476886	NA
MIMAT0004525	17.0217	0.53017	0.484215	1.09491	0.273558	NA
MIMAT0004526	7.71961	-0.212794	0.475732	-0.447298	0.65466	NA
MIMAT0004527	0	NA	NA	NA	NA	NA
MIMAT0004528	4.92464	0.605157	0.444435	1.36163	0.173314	NA
MIMAT0004529	192.792	-0.102958	0.321666	-0.320078	0.74891	0.841685
MIMAT0004530	9.05942	-0.424126	0.493041	-0.860224	0.389666	NA
MIMAT0004532	274.057	-0.87993	0.340664	-2.58298	0.00979504	0.0438736
MIMAT0004533	5.45617	-0.147894	0.434891	-0.34007	0.733803	NA
MIMAT0004534	128.94	-0.469271	0.349574	-1.34241	0.179463	0.296804
MIMAT0004535	5.88274	1.15229	0.45708	2.52097	0.0117031	NA
MIMAT0004536	683.819	1.02169	0.242648	4.21059	2.54701e-05	0.00056532
MIMAT0004538	9.70277	0.0125845	0.495448	0.0254003	0.979736	NA
MIMAT0004539	2.47788	0.0413442	0.348517	0.118629	0.905569	NA
MIMAT0004540	3.43878	-0.387975	0.380408	-1.01989	0.30778	NA
MIMAT0004541	0	NA	NA	NA	NA	NA
MIMAT0004542	27.3087	0.178386	0.451069	0.395474	0.692493	NA
MIMAT0004544	0	NA	NA	NA	NA	NA
MIMAT0004545	41.3972	-0.415341	0.454369	-0.914106	0.360661	NA
MIMAT0004546	2.37629	-0.107895	0.317291	-0.340051	0.733818	NA
MIMAT0004547	12.4417	0.0248105	0.495879	0.0500333	0.960096	NA
MIMAT0004576	12.0126	0.238425	0.494564	0.48209	0.629742	NA
MIMAT0004577	11.3847	-0.653194	0.49002	-1.333	0.182533	NA
MIMAT0004580	0.5636	0.163041	0.228195	0.714482	0.474929	NA
MIMAT0004581	10.447	0.0888176	0.488194	0.181931	0.855637	NA
MIMAT0004582	1070.19	-0.88814	0.263354	-3.37242	0.000745113	0.00552411
MIMAT0004583	117.791	0.897092	0.339713	2.64074	0.00827256	0.0395244
MIMAT0004616	2.36725	0.449553	0.344627	1.30446	0.192076	NA
MIMAT0004617	140.595	-0.698031	0.41849	-1.66797	0.0953209	0.202911
MIMAT0004618	0.5636	0.163041	0.228195	0.714482	0.474929	NA
MIMAT0004619	18.5333	-0.415364	0.482593	-0.860692	0.389408	NA
MIMAT0004621	15.7382	-0.128083	0.48968	-0.261565	0.793657	NA
MIMAT0004622	3.74279	-0.246166	0.40707	-0.604727	0.54536	NA
MIMAT0004623	2.94628	-0.0201114	0.361039	-0.0557042	0.955577	NA
MIMAT0004624	88.9671	-1.27132	0.386781	-3.28693	0.00101285	0.00680509
MIMAT0004625	19.2893	-0.545682	0.493861	-1.10493	0.269191	NA
MIMAT0004626	178.947	-0.218302	0.32618	-0.66927	0.503323	0.629154
MIMAT0004627	0.438883	0.155876	0.224535	0.69422	0.487544	NA
MIMAT0004628	588.826	0.724989	0.279995	2.58929	0.00961737	0.0438736
MIMAT0004629	5.52245	-0.458768	0.463101	-0.990645	0.321859	NA
MIMAT0004630	49.7486	-0.179145	0.41418	-0.43253	0.665356	0.7891
MIMAT0004631	103.763	0.472846	0.332765	1.42096	0.155328	0.275143
MIMAT0004632	3.7157	-0.0214235	0.404405	-0.0529753	0.957752	NA
MIMAT0004633	22.5538	0.280551	0.375834	0.746476	0.45538	NA
MIMAT0004634	6.99562	-1.07261	0.441904	-2.42725	0.0152138	NA
MIMAT0004636	151.293	-0.416736	0.332201	-1.25447	0.209672	0.331467
MIMAT0004642	44.5021	0.741277	0.448427	1.65306	0.098318	NA
MIMAT0004643	3.34451	-0.83518	0.414092	-2.0169	0.0437064	NA
MIMAT0004644	3.22877	-0.643076	0.382104	-1.68299	0.0923778	NA
MIMAT0004649	192.539	1.35504	0.317698	4.26517	1.99752e-05	0.00056532
MIMAT0004651	833.383	-0.0550599	0.248264	-0.22178	0.824485	0.890776
MIMAT0004653	7.30797	0.21265	0.44973	0.472838	0.636329	NA
MIMAT0004656	68.3557	0.616412	0.392525	1.57038	0.116328	0.222726
MIMAT0004659	1.30921	0.27792	0.285723	0.972692	0.330707	NA
MIMAT0004660	5.71633	0.0141929	0.461108	0.03078	0.975445	NA
MIMAT0004661	242.766	0.385416	0.286988	1.34297	0.179282	0.296804
MIMAT0004662	2.49132	0.472583	0.350971	1.3465	0.178141	NA
MIMAT0004664	78.7203	-0.700894	0.387052	-1.81085	0.0701634	0.163969
MIMAT0004665	6.51214	0.332651	0.474546	0.700987	0.483311	NA
MIMAT0004666	1.63914	-0.367676	0.311764	-1.17934	0.238263	NA
MIMAT0004668	19.1988	0.164987	0.487296	0.338577	0.734928	NA
MIMAT0004669	40.1169	-0.248855	0.436385	-0.570265	0.568498	NA
MIMAT0004670	33.9435	0.10907	0.437022	0.249575	0.802916	NA
MIMAT0004684	17.2923	-0.120133	0.485794	-0.247291	0.804683	NA
MIMAT0004691	0.986299	0.177988	0.235335	0.75632	0.449457	NA
MIMAT0004704	77.0117	1.2915	0.385064	3.35398	0.000796569	0.00570875
MIMAT0004745	2.0697	-0.348066	0.30559	-1.139	0.254704	NA
MIMAT0004746	0	NA	NA	NA	NA	NA
MIMAT0004747	82.415	-0.88967	0.421118	-2.11264	0.0346317	0.109497
MIMAT0004750	2682.24	-0.0774556	0.275345	-0.281304	0.778478	0.85965
MIMAT0004753	2.36283	0.575613	0.377853	1.52338	0.127665	NA
MIMAT0004781	37.543	-0.53452	0.427132	-1.25142	0.210783	NA
MIMAT0004782	0	NA	NA	NA	NA	NA
MIMAT0004786	0.5636	0.163041	0.228195	0.714482	0.474929	NA
MIMAT0004789	0	NA	NA	NA	NA	NA
MIMAT0004790	56.705	0.159333	0.402292	0.396064	0.692058	0.799959
MIMAT0004820	7.80409	0.594427	0.484022	1.2281	0.21941	NA
MIMAT0004821	86.3823	0.242496	0.377496	0.64238	0.520626	0.647021
MIMAT0004822	0	NA	NA	NA	NA	NA
MIMAT0004823	0.548603	0.163081	0.228215	0.714596	0.474859	NA
MIMAT0004824	1.55228	-0.275034	0.277494	-0.991136	0.321619	NA
MIMAT0004825	7408.14	-0.25371	0.257536	-0.985142	0.324554	0.450188
MIMAT0004826	6.87645	-0.101081	0.46478	-0.217481	0.827833	NA
MIMAT0004828	118.422	-0.739896	0.397808	-1.85993	0.0628952	0.153615
MIMAT0004837	0	NA	NA	NA	NA	NA
MIMAT0004842	104.31	0.633683	0.347227	1.82498	0.0680036	0.160668
MIMAT0004843	1.09721	0.190885	0.242544	0.787015	0.431273	NA
MIMAT0004846	0	NA	NA	NA	NA	NA
MIMAT0004852	21.5313	0.263776	0.484748	0.544151	0.586337	NA
MIMAT0004853	12.2987	0.021082	0.493405	0.0427275	0.965919	NA
MIMAT0004857	5.121	0.223892	0.432309	0.517898	0.604529	NA
MIMAT0004858	4.05432	0.106102	0.41641	0.254803	0.798876	NA
MIMAT0004859	59.6034	-0.364627	0.425492	-0.856952	0.391471	0.513209
MIMAT0004861	8.41834	0.339391	0.484994	0.699783	0.484063	NA
MIMAT0004862	18.7326	0.245488	0.486121	0.504994	0.613563	NA
MIMAT0004865	0.438883	0.155876	0.224535	0.69422	0.487544	NA
MIMAT0004869	1398.09	-0.435592	0.268626	-1.62156	0.104899	0.218963
MIMAT0004873	0	NA	NA	NA	NA	NA
MIMAT0004877	0	NA	NA	NA	NA	NA
MIMAT0004883	0	NA	NA	NA	NA	NA
MIMAT0004885	5.42692	-0.0646634	0.460149	-0.140527	0.888244	NA
MIMAT0004886	6.04364	0.740389	0.456162	1.62308	0.104572	NA
MIMAT0004888	0	NA	NA	NA	NA	NA
MIMAT0004889	0.768045	0.17249	0.232783	0.740993	0.458697	NA
MIMAT0004894	400.289	0.0863958	0.272997	0.316472	0.751644	0.841685
MIMAT0004899	683.135	0.782706	0.340262	2.3003	0.0214311	0.0779458
MIMAT0004931	0	NA	NA	NA	NA	NA
MIMAT0004934	3101.19	0.787264	0.222133	3.54411	0.000393937	0.00325756
MIMAT0004935	169.267	0.865508	0.3121	2.77318	0.00555118	0.0298376
MIMAT0004937	0.438883	0.155876	0.224535	0.69422	0.487544	NA
MIMAT0004939	1.2681	0.214775	0.25531	0.841234	0.400217	NA
MIMAT0004940	57.9264	0.618535	0.393173	1.57319	0.115675	0.222726
MIMAT0004942	4.68787	0.25641	0.428145	0.598886	0.549249	NA
MIMAT0004943	6.2616	0.00939762	0.440652	0.0213266	0.982985	NA
MIMAT0005291	1.70577	-0.0134876	0.289229	-0.0466332	0.962806	NA
MIMAT0005292	54.0362	0.0277727	0.398029	0.0697756	0.944372	0.966857
MIMAT0005293	1.5349	0.318088	0.301867	1.05374	0.292004	NA
MIMAT0005438	11.8647	0.0555797	0.493982	0.112514	0.910416	NA
MIMAT0005443	167.795	0.408504	0.325305	1.25575	0.209205	0.331467
MIMAT0005444	0.5636	0.163041	0.228195	0.714482	0.474929	NA
MIMAT0005460	2.63939	0.0647134	0.352941	0.183355	0.85452	NA
MIMAT0005839	3.22194	0.17617	0.368773	0.477719	0.63285	NA
MIMAT0005843	0	NA	NA	NA	NA	NA
MIMAT0005847	0	NA	NA	NA	NA	NA
MIMAT0005849	9.79464	0.47778	0.495862	0.963534	0.335279	NA
MIMAT0005851	0	NA	NA	NA	NA	NA
MIMAT0005853	0	NA	NA	NA	NA	NA
MIMAT0005858	0	NA	NA	NA	NA	NA
MIMAT0005859	886.362	0.420768	0.263584	1.59633	0.110414	0.221556
MIMAT0007880	0	NA	NA	NA	NA	NA
MIMAT0009390	32.5002	0.193097	0.454619	0.424745	0.671022	NA
MIMAT0009392	1.88025	-0.0273984	0.296813	-0.0923087	0.926453	NA
MIMAT0009393	5.49161	-0.121224	0.462499	-0.262106	0.79324	NA
MIMAT0009395	2.94708	0.286184	0.396338	0.722071	0.470251	NA
MIMAT0009397	3.23876	0.207785	0.372761	0.557422	0.577239	NA
MIMAT0009398	9.55428	0.16319	0.495635	0.329255	0.741963	NA
MIMAT0009400	0	NA	NA	NA	NA	NA
MIMAT0009402	1.49498	-0.0651228	0.27889	-0.233507	0.815367	NA
MIMAT0009406	0.541161	0.161919	0.227632	0.71132	0.476886	NA
MIMAT0009408	36.3459	0.639257	0.484963	1.31816	0.187451	NA
MIMAT0009410	4.37017	-0.500284	0.399989	-1.25074	0.211028	NA
MIMAT0009411	4.76205	-0.0939316	0.42523	-0.220896	0.825173	NA
MIMAT0009413	26.0088	-0.228515	0.460312	-0.496436	0.619587	NA
MIMAT0009415	0.541161	0.161919	0.227632	0.71132	0.476886	NA
MIMAT0009417	0.541161	0.161919	0.227632	0.71132	0.476886	NA
MIMAT0009418	0	NA	NA	NA	NA	NA
MIMAT0009421	1.409	0.234635	0.26514	0.88495	0.376184	NA
MIMAT0009422	1.03485	-0.193598	0.238509	-0.811703	0.416962	NA
MIMAT0009424	0	NA	NA	NA	NA	NA
MIMAT0009425	0.676452	0.168603	0.230927	0.730114	0.465321	NA
MIMAT0009426	15.3905	1.12689	0.495758	2.27307	0.023022	NA
MIMAT0009428	0	NA	NA	NA	NA	NA
MIMAT0009431	0	NA	NA	NA	NA	NA
MIMAT0009433	11.0021	-0.183963	0.49021	-0.375274	0.707457	NA
MIMAT0009437	121.75	0.694324	0.365464	1.89985	0.0574534	0.148825
MIMAT0009440	0	NA	NA	NA	NA	NA
MIMAT0009441	231.643	1.34975	0.322769	4.18178	2.89233e-05	0.00056532
MIMAT0009442	0	NA	NA	NA	NA	NA
MIMAT0009444	0	NA	NA	NA	NA	NA
MIMAT0009458	1035.96	-0.0830846	0.294773	-0.28186	0.778051	0.85965
MIMAT0009460	0	NA	NA	NA	NA	NA
MIMAT0010560	57.2745	0.783796	0.4081	1.9206	0.0547824	0.147228
MIMAT0012773	1.53609	0.254086	0.274164	0.926766	NA	NA
MIMAT0014800	13.0904	0.0878123	0.494967	0.17741	0.859186	NA
MIMAT0014801	1.6565	0.337892	0.30918	1.09286	0.274454	NA
MIMAT0014803	0	NA	NA	NA	NA	NA
MIMAT0014808	0.541161	0.161919	0.227632	0.71132	0.476886	NA
MIMAT0014809	0	NA	NA	NA	NA	NA
MIMAT0014813	0	NA	NA	NA	NA	NA
MIMAT0014814	5.90167	-0.5101	0.420011	-1.21449	0.22456	NA
MIMAT0014816	0	NA	NA	NA	NA	NA
MIMAT0014822	98.9803	0.323802	0.387025	0.836643	0.402793	0.524852
MIMAT0014827	2.00496	0.400079	0.330114	1.21194	0.225534	NA
MIMAT0014828	1.03485	-0.193598	0.238509	-0.811703	0.416962	NA
MIMAT0014829	5.84098	0.639086	0.454534	1.40603	0.159716	NA
MIMAT0014830	0	NA	NA	NA	NA	NA
MIMAT0014834	2.24693	0.0652935	0.312138	0.209181	0.834307	NA
MIMAT0014835	0	NA	NA	NA	NA	NA
MIMAT0014836	104.85	0.888426	0.333287	2.66565	0.00768395	0.0375466
MIMAT0014837	25.2451	0.80743	0.465684	1.73386	0.0829432	NA
MIMAT0014838	2.21513	0.429867	0.339068	1.26779	0.204873	NA
MIMAT0014839	1.88033	0.0132903	0.297205	0.0447176	0.964332	NA
MIMAT0014851	80.9588	-1.11597	0.411838	-2.70973	0.00673379	0.0353114
MIMAT0014854	1.31665	0.223383	0.259625	0.860408	0.389564	NA
MIMAT0014856	1378.05	0.266981	0.234319	1.13939	0.254539	0.382698
MIMAT0014857	0	NA	NA	NA	NA	NA
MIMAT0014858	0	NA	NA	NA	NA	NA
MIMAT0014861	2.03733	-0.00174747	0.330046	-0.00529462	0.995776	NA
MIMAT0014863	0.438883	0.155876	0.224535	0.69422	0.487544	NA
MIMAT0014866	0	NA	NA	NA	NA	NA
MIMAT0014867	0	NA	NA	NA	NA	NA
MIMAT0014871	0	NA	NA	NA	NA	NA
MIMAT0014872	0	NA	NA	NA	NA	NA
MIMAT0014873	12.5087	-0.314028	0.495378	-0.633916	0.526136	NA
MIMAT0014874	0	NA	NA	NA	NA	NA
MIMAT0014875	0	NA	NA	NA	NA	NA
MIMAT0014879	0	NA	NA	NA	NA	NA
MIMAT0014880	0.548603	0.163081	0.228215	0.714596	0.474859	NA
MIMAT0014883	0	NA	NA	NA	NA	NA
MIMAT0014890	0	NA	NA	NA	NA	NA
MIMAT0014894	0	NA	NA	NA	NA	NA
MIMAT0014896	1.31665	0.223383	0.259625	0.860408	0.389564	NA
MIMAT0014897	0	NA	NA	NA	NA	NA
MIMAT0014898	0	NA	NA	NA	NA	NA
MIMAT0014903	0	NA	NA	NA	NA	NA
MIMAT0014906	0	NA	NA	NA	NA	NA
MIMAT0014909	0	NA	NA	NA	NA	NA
MIMAT0014910	0	NA	NA	NA	NA	NA
MIMAT0014912	0	NA	NA	NA	NA	NA
MIMAT0014916	0	NA	NA	NA	NA	NA
MIMAT0014917	1.62287	0.0204787	0.286235	0.0715449	0.942964	NA
MIMAT0014926	0	NA	NA	NA	NA	NA
MIMAT0014934	0	NA	NA	NA	NA	NA
MIMAT0014935	5.39287	0.678133	0.45267	1.49808	0.134114	NA
MIMAT0014936	5.54251	0.702471	0.455274	1.54296	0.12284	NA
MIMAT0014937	0	NA	NA	NA	NA	NA
MIMAT0014938	20.3363	0.0528382	0.475678	0.11108	0.911553	NA
MIMAT0014942	0	NA	NA	NA	NA	NA
MIMAT0014943	2792.49	-1.07951	0.272366	-3.96345	7.38744e-05	0.00105887
MIMAT0014944	5896.7	-1.2198	0.295821	-4.12344	3.73256e-05	0.000668751
MIMAT0014946	1914.6	0.441395	0.235538	1.87398	0.0609329	0.152332
MIMAT0014947	0	NA	NA	NA	NA	NA
MIMAT0014950	1.08232	0.187579	0.240716	0.779253	0.435831	NA
MIMAT0014951	0	NA	NA	NA	NA	NA
MIMAT0014953	5.05559	0.322202	0.461348	0.698392	0.484932	NA
MIMAT0014954	230.452	-0.531454	0.308081	-1.72504	0.0845195	0.185425
MIMAT0014955	2.0175	-0.10181	0.304002	-0.334899	0.737701	NA
MIMAT0015645	0	NA	NA	NA	NA	NA
MIMAT0016979	0	NA	NA	NA	NA	NA
MIMAT0016981	25.4502	-0.408556	0.487398	-0.83824	0.401896	NA
MIMAT0016982	13.0345	0.425964	0.495314	0.859987	0.389796	NA
MIMAT0016983	21.5724	-0.731389	0.477483	-1.53176	0.125582	NA
MIMAT0016984	1.09721	0.190885	0.242544	0.787015	0.431273	NA
MIMAT0016985	0	NA	NA	NA	NA	NA
MIMAT0016987	1.03485	-0.193598	0.238509	-0.811703	0.416962	NA
MIMAT0016988	658.305	-1.14939	0.30163	-3.81061	0.000138624	0.00165579
MIMAT0016990	0	NA	NA	NA	NA	NA
MIMAT0016991	72.9867	-0.708661	0.427883	-1.6562	0.0976811	0.205896
MIMAT0016992	0	NA	NA	NA	NA	NA
MIMAT0016993	0	NA	NA	NA	NA	NA
MIMAT0016994	0	NA	NA	NA	NA	NA
MIMAT0016995	0	NA	NA	NA	NA	NA
MIMAT0016996	21.3308	-0.00197542	0.476328	-0.00414719	0.996691	NA
MIMAT0016997	0	NA	NA	NA	NA	NA
MIMAT0016998	0	NA	NA	NA	NA	NA
MIMAT0016999	2.30295	0.448359	0.344377	1.30194	0.192937	NA
MIMAT0017000	32.8226	-0.056066	0.435715	-0.128676	0.897614	NA
MIMAT0017002	0.541161	0.161919	0.227632	0.71132	0.476886	NA
MIMAT0017003	17.6223	-0.560892	0.482719	-1.16194	0.245258	NA
MIMAT0017005	1.64462	0.338105	0.309299	1.09314	0.274334	NA
MIMAT0017006	1.52185	0.314062	0.300324	1.04575	0.295679	NA
MIMAT0017007	0	NA	NA	NA	NA	NA
MIMAT0017008	0	NA	NA	NA	NA	NA
MIMAT0017011	53.8036	0.0629321	0.390732	0.161062	0.872044	0.923594
MIMAT0017012	0.5636	0.163041	0.228195	0.714482	0.474929	NA
MIMAT0017013	0	NA	NA	NA	NA	NA
MIMAT0017015	0	NA	NA	NA	NA	NA
MIMAT0017016	6.30572	-0.272323	0.442638	-0.615227	0.538405	NA
MIMAT0017017	0	NA	NA	NA	NA	NA
MIMAT0017018	236.572	-1.13971	0.304556	-3.74219	0.000182426	0.00196108
MIMAT0017019	0	NA	NA	NA	NA	NA
MIMAT0017020	1.59845	-0.0760545	0.283678	-0.268101	0.788622	NA
MIMAT0017021	0	NA	NA	NA	NA	NA
MIMAT0017023	61.8493	0.161313	0.376092	0.428919	0.667982	0.7891
MIMAT0017025	0.768045	0.17249	0.232783	0.740993	0.458697	NA
MIMAT0017030	0	NA	NA	NA	NA	NA
MIMAT0017032	3.92747	-0.148116	0.410901	-0.360467	0.718498	NA
MIMAT0017036	214.935	0.141081	0.286393	0.492614	0.622286	0.743285
MIMAT0017037	0	NA	NA	NA	NA	NA
MIMAT0017040	89.6877	0.438936	0.347639	1.26262	0.206726	0.331467
MIMAT0017042	0.658324	0.168398	0.230828	0.729539	0.465672	NA
MIMAT0017046	0	NA	NA	NA	NA	NA
MIMAT0017048	1.33478	0.282988	0.287871	0.983037	0.325589	NA
MIMAT0017049	35.5833	-0.600349	0.451169	-1.33065	0.183303	NA
MIMAT0017051	0	NA	NA	NA	NA	NA
MIMAT0017052	86.0462	0.544964	0.376225	1.44851	0.147476	0.266448
MIMAT0017053	0	NA	NA	NA	NA	NA
MIMAT0017054	0	NA	NA	NA	NA	NA
MIMAT0017056	306.678	0.974588	0.325364	2.99538	0.00274106	0.0155087
MIMAT0017057	0.894029	-0.185857	0.234044	-0.794114	0.427129	NA
MIMAT0017058	2.11588	-0.148902	0.308118	-0.483262	0.62891	NA
MIMAT0017060	36.6571	0.0718554	0.439928	0.163334	0.870255	NA
MIMAT0017061	30.9165	0.395431	0.452546	0.873791	0.382232	NA
MIMAT0017063	0	NA	NA	NA	NA	NA
MIMAT0017065	0	NA	NA	NA	NA	NA
MIMAT0017066	16.1919	0.384244	0.488913	0.785916	0.431917	NA
MIMAT0017067	0	NA	NA	NA	NA	NA
MIMAT0017068	115.118	0.630846	0.361145	1.74679	0.0806734	0.178812
MIMAT0017069	0	NA	NA	NA	NA	NA
MIMAT0017070	0	NA	NA	NA	NA	NA
MIMAT0017073	0	NA	NA	NA	NA	NA
MIMAT0017075	260.61	0.21045	0.302069	0.696694	0.485994	0.611046
MIMAT0017076	2.72008	0.166465	0.330019	0.504411	0.613973	NA
MIMAT0017077	0.7045	0.169617	0.231415	0.732956	0.463585	NA
MIMAT0017078	0	NA	NA	NA	NA	NA
MIMAT0017079	1.11754	-0.208106	0.246245	-0.845118	0.398045	NA
MIMAT0017080	0.5636	0.163041	0.228195	0.714482	0.474929	NA
MIMAT0017084	0	NA	NA	NA	NA	NA
MIMAT0017169	120.246	1.0176	0.400864	2.53851	0.0111326	0.0478703
MIMAT0017170	0.987486	0.178389	0.235518	0.757434	0.44879	NA
MIMAT0017173	0	NA	NA	NA	NA	NA
MIMAT0017179	3.20152	-0.300978	0.372132	-0.808794	0.418634	NA
MIMAT0017194	0	NA	NA	NA	NA	NA
MIMAT0017207	0	NA	NA	NA	NA	NA
MIMAT0017240	0.676452	0.168603	0.230927	0.730114	0.465321	NA
MIMAT0017241	0.548603	0.163081	0.228215	0.714596	0.474859	NA
MIMAT0017243	2.22441	0.43625	0.340952	1.2795	0.20072	NA
MIMAT0017255	0	NA	NA	NA	NA	NA
MIMAT0017256	6.83081	0.091531	0.470679	0.194466	0.845811	NA
MIMAT0017257	0	NA	NA	NA	NA	NA
MIMAT0017259	2.50358	0.0408495	0.349627	0.116837	0.906989	NA
MIMAT0017260	0	NA	NA	NA	NA	NA
MIMAT0017261	0	NA	NA	NA	NA	NA
MIMAT0017264	0	NA	NA	NA	NA	NA
MIMAT0017268	0.5636	0.163041	0.228195	0.714482	0.474929	NA
MIMAT0017270	0	NA	NA	NA	NA	NA
MIMAT0017271	6.98716	-0.0352679	0.469367	-0.0751393	0.940104	NA
MIMAT0017273	1.84217	-0.115113	0.296912	-0.387702	0.698237	NA
MIMAT0017274	0.7045	0.169617	0.231415	0.732956	0.463585	NA
MIMAT0017276	0	NA	NA	NA	NA	NA
MIMAT0017279	0	NA	NA	NA	NA	NA
MIMAT0017281	13.8509	-0.188816	0.493215	-0.382828	0.701847	NA
MIMAT0017326	0	NA	NA	NA	NA	NA
MIMAT0017327	0	NA	NA	NA	NA	NA
MIMAT0017332	11.6348	-0.41213	0.494463	-0.833491	0.404568	NA
MIMAT0017333	0	NA	NA	NA	NA	NA
MIMAT0017341	2.57731	0.616438	0.386452	1.59512	0.110685	NA
MIMAT0017342	0.768045	0.17249	0.232783	0.740993	0.458697	NA
MIMAT0017344	0	NA	NA	NA	NA	NA
MIMAT0017348	1.08232	0.187579	0.240716	0.779253	0.435831	NA
MIMAT0017349	0	NA	NA	NA	NA	NA
MIMAT0017351	30.5155	0.201261	0.458167	0.439275	0.660462	NA
MIMAT0019136	57.328	0.153727	0.396394	0.387814	0.698154	0.80269
MIMAT0019341	6.81999	-0.798864	0.458272	-1.74321	0.0812972	NA
MIMAT0019344	0	NA	NA	NA	NA	NA
MIMAT0019348	0	NA	NA	NA	NA	NA
MIMAT0019355	0	NA	NA	NA	NA	NA
MIMAT0020607	3.53029	0.12694	0.377023	0.336691	0.73635	NA
MIMAT0020610	0	NA	NA	NA	NA	NA
MIMAT0020611	0.438883	0.155876	0.224535	0.69422	0.487544	NA
MIMAT0020613	0	NA	NA	NA	NA	NA
MIMAT0020614	0	NA	NA	NA	NA	NA
MIMAT0020615	0.745107	-0.182994	0.232067	-0.78854	0.430381	NA
MIMAT0020618	0	NA	NA	NA	NA	NA
MIMAT0020621	54.3549	-0.568287	0.400705	-1.41822	0.156127	0.275143
MIMAT0020622	0	NA	NA	NA	NA	NA
MIMAT0020624	0	NA	NA	NA	NA	NA
MIMAT0020627	1.3529	0.227169	0.261515	0.868664	0.385031	NA
MIMAT0020628	0	NA	NA	NA	NA	NA
MIMAT0020631	0	NA	NA	NA	NA	NA
MIMAT0020632	70.6435	-0.465578	0.382967	-1.21571	0.224094	0.34662
MIMAT0020633	10.706	-0.593643	0.488977	-1.21405	0.224728	NA
MIMAT0020636	3.50934	0.803563	0.418853	1.91849	0.0550493	NA
MIMAT0020637	196.871	-1.22015	0.342884	-3.55849	0.000372999	0.00320779
MIMAT0020639	1.9291	-0.171232	0.303181	-0.564785	0.57222	NA
MIMAT0020640	0	NA	NA	NA	NA	NA
MIMAT0020641	0.541161	0.161919	0.227632	0.71132	0.476886	NA
MIMAT0020643	0.541161	0.161919	0.227632	0.71132	0.476886	NA
MIMAT0022357	2.94509	-0.104596	0.334574	-0.312624	0.754566	NA
MIMAT0022358	5.80497	0.433778	0.468969	0.924961	0.354986	NA
MIMAT0022359	0	NA	NA	NA	NA	NA
MIMAT0022362	0	NA	NA	NA	NA	NA
MIMAT0022365	0.541161	0.161919	0.227632	0.71132	0.476886	NA
MIMAT0022366	0	NA	NA	NA	NA	NA
MIMAT0022367	0	NA	NA	NA	NA	NA
MIMAT0022371	0	NA	NA	NA	NA	NA
MIMAT0022372	0	NA	NA	NA	NA	NA
MIMAT0022373	1.09721	0.190885	0.242544	0.787015	0.431273	NA
MIMAT0022381	0	NA	NA	NA	NA	NA
MIMAT0022385	0	NA	NA	NA	NA	NA
MIMAT0022386	1.41893	0.297934	0.293973	1.01347	0.310834	NA
MIMAT0022504	0	NA	NA	NA	NA	NA
MIMAT0022505	0	NA	NA	NA	NA	NA
MIMAT0022729	0	NA	NA	NA	NA	NA
MIMAT0022841	0	NA	NA	NA	NA	NA
MIMAT0022985	10.4152	0.351284	0.4884	0.719256	0.471983	NA
MIMAT0022987	9.83494	0.627253	0.490461	1.2789	0.200931	NA
MIMAT0024861	4.37266	-0.0307244	0.391139	-0.078551	0.93739	NA
MIMAT0024862	0	NA	NA	NA	NA	NA
MIMAT0025123	1.99879	0.0372061	0.328595	0.113228	0.90985	NA
MIMAT0025141	0	NA	NA	NA	NA	NA
MIMAT0025146	2.79415	-0.445472	0.336218	-1.32495	NA	NA
MIMAT0025167	0	NA	NA	NA	NA	NA
MIMAT0025174	0	NA	NA	NA	NA	NA
MIMAT0025177	2.56975	0.484466	0.354026	1.36845	0.171173	NA
MIMAT0025178	25.0676	-0.897638	0.457322	-1.96282	0.0496676	NA
MIMAT0025179	168.029	0.116286	0.324533	0.358318	0.720105	0.814856
MIMAT0025582	0	NA	NA	NA	NA	NA
MIMAT0025583	1.78121	0.357064	0.315941	1.13016	0.258409	NA
MIMAT0025585	0.986299	0.177988	0.235335	0.75632	0.449457	NA
MIMAT0027692	0	NA	NA	NA	NA	NA
MIMAT0027699	5.7413	1.20154	0.46169	2.60249	0.00925483	NA
MIMAT0027700	0	NA	NA	NA	NA	NA
MIMAT0027701	1.11533	0.240949	0.269178	0.895128	0.370719	NA
MIMAT0027702	0	NA	NA	NA	NA	NA
MIMAT0027704	0	NA	NA	NA	NA	NA
MIMAT0027709	0	NA	NA	NA	NA	NA
MIMAT0027717	0	NA	NA	NA	NA	NA
MIMAT0027723	2.64646	0.127279	0.356699	0.356823	0.721224	NA
MIMAT0027727	1.85716	-0.113762	0.29677	-0.383333	0.701473	NA
MIMAT0027731	0	NA	NA	NA	NA	NA
MIMAT0027732	1.08976	0.236326	0.266974	0.885202	0.376047	NA
MIMAT0027736	0	NA	NA	NA	NA	NA
MIMAT0027744	0	NA	NA	NA	NA	NA
MIMAT0027748	0.5636	0.163041	0.228195	0.714482	0.474929	NA
MIMAT0027750	0	NA	NA	NA	NA	NA
MIMAT0027757	0	NA	NA	NA	NA	NA
MIMAT0027764	0.541161	0.161919	0.227632	0.71132	0.476886	NA
MIMAT0027766	0	NA	NA	NA	NA	NA
MIMAT0027770	0	NA	NA	NA	NA	NA
MIMAT0027773	0	NA	NA	NA	NA	NA
MIMAT0027779	0	NA	NA	NA	NA	NA
MIMAT0027789	10.4255	0.140714	0.482934	0.291374	0.770765	NA
MIMAT0027791	1.19949	0.257392	0.27676	0.930019	0.352361	NA
MIMAT0027792	0	NA	NA	NA	NA	NA
MIMAT0027793	0	NA	NA	NA	NA	NA
MIMAT0027796	0.676452	0.168603	0.230927	0.730114	0.465321	NA
MIMAT0027797	10.6749	0.420589	0.49243	0.85411	0.393044	NA
MIMAT0027802	0	NA	NA	NA	NA	NA
MIMAT0027804	0	NA	NA	NA	NA	NA
MIMAT0027805	2.06981	0.411854	0.333742	1.23405	0.217185	NA
MIMAT0027807	0	NA	NA	NA	NA	NA
MIMAT0027809	0	NA	NA	NA	NA	NA
MIMAT0027810	0	NA	NA	NA	NA	NA
MIMAT0027812	0	NA	NA	NA	NA	NA
MIMAT0027813	0	NA	NA	NA	NA	NA
MIMAT0027814	1.08232	0.187579	0.240716	0.779253	0.435831	NA
MIMAT0027818	0	NA	NA	NA	NA	NA
MIMAT0027820	17.1765	-0.605145	0.487318	-1.24179	0.214316	NA
MIMAT0027822	3.35474	0.769733	0.413718	1.86053	0.0628109	NA
MIMAT0027823	0	NA	NA	NA	NA	NA
MIMAT0027835	0	NA	NA	NA	NA	NA
MIMAT0027836	2.55285	-0.265962	0.354193	-0.750897	0.452715	NA
MIMAT0027837	4.30102	-0.29204	0.394894	-0.739539	0.45958	NA
MIMAT0027839	0	NA	NA	NA	NA	NA
MIMAT0027842	1.20693	0.207356	0.25144	0.824672	0.409558	NA
MIMAT0027845	0	NA	NA	NA	NA	NA
MIMAT0027847	0	NA	NA	NA	NA	NA
MIMAT0027849	0.438883	0.155876	0.224535	0.69422	0.487544	NA
MIMAT0027854	0	NA	NA	NA	NA	NA
MIMAT0027861	2.46003	0.468739	0.349889	1.33968	0.18035	NA
MIMAT0027863	0	NA	NA	NA	NA	NA
MIMAT0027864	4.94277	-0.166368	0.398086	-0.417919	0.676006	NA
MIMAT0027870	0	NA	NA	NA	NA	NA
MIMAT0027872	0	NA	NA	NA	NA	NA
MIMAT0027873	0	NA	NA	NA	NA	NA
MIMAT0027874	1.29356	-0.235485	0.259784	-0.906463	0.364691	NA
MIMAT0027877	0	NA	NA	NA	NA	NA
MIMAT0027879	1.22192	0.261335	0.278526	0.938277	0.348102	NA
MIMAT0027881	0	NA	NA	NA	NA	NA
MIMAT0027882	0	NA	NA	NA	NA	NA
MIMAT0027888	0	NA	NA	NA	NA	NA
MIMAT0027891	0	NA	NA	NA	NA	NA
MIMAT0027894	0.438883	0.155876	0.224535	0.69422	0.487544	NA
MIMAT0027896	1.66081	0.340035	0.309951	1.09706	0.272616	NA
MIMAT0027898	0	NA	NA	NA	NA	NA
MIMAT0027899	0	NA	NA	NA	NA	NA
MIMAT0027900	0	NA	NA	NA	NA	NA
MIMAT0027901	0	NA	NA	NA	NA	NA
MIMAT0027918	1.41893	0.297934	0.293973	1.01347	0.310834	NA
MIMAT0027919	3.66643	0.153303	0.377321	0.406293	0.684527	NA
MIMAT0027923	0	NA	NA	NA	NA	NA
MIMAT0027924	11.3387	0.652934	0.493991	1.32175	0.186251	NA
MIMAT0027927	1.03485	-0.193598	0.238509	-0.811703	0.416962	NA
MIMAT0027928	0.541161	0.161919	0.227632	0.71132	0.476886	NA
MIMAT0027929	0.676452	0.168603	0.230927	0.730114	0.465321	NA
MIMAT0027930	0	NA	NA	NA	NA	NA
MIMAT0027931	0	NA	NA	NA	NA	NA
MIMAT0027932	0	NA	NA	NA	NA	NA
MIMAT0027934	0	NA	NA	NA	NA	NA
MIMAT0027935	21.6225	0.0384275	0.469559	0.0818375	0.934776	NA
MIMAT0027937	0	NA	NA	NA	NA	NA
MIMAT0027938	0.548603	0.163081	0.228215	0.714596	0.474859	NA
MIMAT0027941	0	NA	NA	NA	NA	NA
MIMAT0027946	0	NA	NA	NA	NA	NA
MIMAT0027949	0.947033	0.177145	0.234949	0.753974	0.450865	NA
MIMAT0027951	0	NA	NA	NA	NA	NA
MIMAT0027957	0	NA	NA	NA	NA	NA
MIMAT0027959	0	NA	NA	NA	NA	NA
MIMAT0027965	0.438883	0.155876	0.224535	0.69422	0.487544	NA
MIMAT0027966	0.676452	0.168603	0.230927	0.730114	0.465321	NA
MIMAT0027967	0	NA	NA	NA	NA	NA
MIMAT0027970	0	NA	NA	NA	NA	NA
MIMAT0027973	0	NA	NA	NA	NA	NA
MIMAT0027975	0	NA	NA	NA	NA	NA
MIMAT0027986	0	NA	NA	NA	NA	NA
MIMAT0027988	2.54053	-0.022409	0.349876	-0.0640483	0.948932	NA
MIMAT0027991	0.7045	0.169617	0.231415	0.732956	0.463585	NA
MIMAT0027995	0	NA	NA	NA	NA	NA
MIMAT0027996	0	NA	NA	NA	NA	NA
MIMAT0027997	0.676452	0.168603	0.230927	0.730114	0.465321	NA
MIMAT0028000	0.5636	0.163041	0.228195	0.714482	0.474929	NA
MIMAT0028001	0.438883	0.155876	0.224535	0.69422	0.487544	NA
MIMAT0028002	0.811742	0.173456	0.233237	0.743691	0.457064	NA
MIMAT0028006	0.548603	0.163081	0.228215	0.714596	0.474859	NA
MIMAT0028009	0.548603	0.163081	0.228215	0.714596	0.474859	NA
MIMAT0028011	0	NA	NA	NA	NA	NA
MIMAT0028012	0.541161	0.161919	0.227632	0.71132	0.476886	NA
MIMAT0028018	0	NA	NA	NA	NA	NA
MIMAT0028020	0	NA	NA	NA	NA	NA
MIMAT0028021	0.987486	0.178389	0.235518	0.757434	0.44879	NA
MIMAT0028022	0.5636	0.163041	0.228195	0.714482	0.474929	NA
MIMAT0028023	0	NA	NA	NA	NA	NA
MIMAT0028025	0	NA	NA	NA	NA	NA
MIMAT0028030	2.0175	-0.10181	0.304002	-0.334899	0.737701	NA
MIMAT0028035	0	NA	NA	NA	NA	NA
MIMAT0028042	1.49498	-0.0651228	0.27889	-0.233507	0.815367	NA
MIMAT0028043	0.548603	0.163081	0.228215	0.714596	0.474859	NA
MIMAT0028046	0	NA	NA	NA	NA	NA
MIMAT0028049	0	NA	NA	NA	NA	NA
MIMAT0028051	0	NA	NA	NA	NA	NA
MIMAT0028056	0	NA	NA	NA	NA	NA
MIMAT0028057	0	NA	NA	NA	NA	NA
MIMAT0028067	0	NA	NA	NA	NA	NA
MIMAT0028068	0	NA	NA	NA	NA	NA
MIMAT0028071	0	NA	NA	NA	NA	NA
MIMAT0028072	0	NA	NA	NA	NA	NA
MIMAT0028073	0.438883	0.155876	0.224535	0.69422	0.487544	NA
MIMAT0028074	2.83775	-0.172073	0.332424	-0.51763	0.604716	NA
MIMAT0028075	0	NA	NA	NA	NA	NA
MIMAT0028077	0	NA	NA	NA	NA	NA
MIMAT0028079	0.676452	0.168603	0.230927	0.730114	0.465321	NA
MIMAT0028080	0	NA	NA	NA	NA	NA
MIMAT0028084	0	NA	NA	NA	NA	NA
MIMAT0028088	0	NA	NA	NA	NA	NA
MIMAT0028089	1.86264	-0.410336	0.325396	-1.26103	0.207297	NA
MIMAT0028092	0	NA	NA	NA	NA	NA
MIMAT0028093	1.74065	0.35517	0.315338	1.12632	0.260032	NA
MIMAT0028094	0	NA	NA	NA	NA	NA
MIMAT0028128	0	NA	NA	NA	NA	NA
MIMAT0028129	0	NA	NA	NA	NA	NA
MIMAT0028131	0	NA	NA	NA	NA	NA
MIMAT0028132	0	NA	NA	NA	NA	NA
MIMAT0028134	0	NA	NA	NA	NA	NA
MIMAT0028393	0	NA	NA	NA	NA	NA
MIMAT0028406	0	NA	NA	NA	NA	NA
MIMAT0028407	0	NA	NA	NA	NA	NA
MIMAT0028417	0.7045	0.169617	0.231415	0.732956	0.463585	NA
MIMAT0028421	3.05477	-0.621249	0.377771	-1.64452	0.10007	NA
MIMAT0028423	0.438883	0.155876	0.224535	0.69422	0.487544	NA
MIMAT0028428	0	NA	NA	NA	NA	NA
MIMAT0028439	2.17705	0.0503048	0.337051	0.14925	0.881356	NA
MIMAT0028442	0	NA	NA	NA	NA	NA
MIMAT0028443	1.03485	-0.193598	0.238509	-0.811703	0.416962	NA
MIMAT0028448	0	NA	NA	NA	NA	NA
MIMAT0029792	0.5636	0.163041	0.228195	0.714482	0.474929	NA
MIMAT0029793	0	NA	NA	NA	NA	NA
MIMAT0029794	1.09721	0.190885	0.242544	0.787015	0.431273	NA
MIMAT0029799	0	NA	NA	NA	NA	NA
MIMAT0029808	5.40551	-0.347818	0.45518	-0.764134	0.444787	NA
MIMAT0029811	0	NA	NA	NA	NA	NA
MIMAT0029812	7.95548	-0.500477	0.478143	-1.04671	0.295234	NA
MIMAT0029813	6.31108	-0.478335	0.465598	-1.02736	0.304253	NA
MIMAT0029817	0	NA	NA	NA	NA	NA
MIMAT0029823	0.768045	0.17249	0.232783	0.740993	0.458697	NA
MIMAT0029829	0.676452	0.168603	0.230927	0.730114	0.465321	NA
MIMAT0029832	0	NA	NA	NA	NA	NA
MIMAT0029839	0	NA	NA	NA	NA	NA
MIMAT0029840	0	NA	NA	NA	NA	NA
MIMAT0029844	0	NA	NA	NA	NA	NA
MIMAT0029847	1.79399	-0.0700914	0.293862	-0.238518	0.811479	NA
MIMAT0029853	0	NA	NA	NA	NA	NA
MIMAT0029854	0	NA	NA	NA	NA	NA
MIMAT0029855	0	NA	NA	NA	NA	NA
MIMAT0029858	0	NA	NA	NA	NA	NA
MIMAT0029859	0	NA	NA	NA	NA	NA
MIMAT0029861	0	NA	NA	NA	NA	NA
MIMAT0029862	3.22129	0.0976509	0.368845	0.264748	0.791204	NA
MIMAT0029866	8.11951	0.095491	0.483117	0.197656	0.843314	NA
MIMAT0029870	0	NA	NA	NA	NA	NA
MIMAT0029871	0.548603	0.163081	0.228215	0.714596	0.474859	NA
MIMAT0029882	0	NA	NA	NA	NA	NA
MIMAT0029892	28.5587	-0.548751	0.452254	-1.21337	0.224989	NA
MIMAT0029894	1822.16	0.204078	0.225543	0.90483	0.365555	0.493279
MIMAT0029896	0	NA	NA	NA	NA	NA
MIMAT0029900	0	NA	NA	NA	NA	NA
MIMAT0029902	12.7234	-0.0417541	0.49329	-0.084644	0.932544	NA
MIMAT0029903	0	NA	NA	NA	NA	NA
MIMAT0029909	1.09721	0.190885	0.242544	0.787015	0.431273	NA
MIMAT0031390	0.676452	0.168603	0.230927	0.730114	0.465321	NA
MIMAT0031395	0.877765	0.175742	0.234302	0.750065	0.453216	NA
MIMAT0031399	5.44967	-0.652884	0.444368	-1.46924	0.141767	NA
MIMAT0031402	1107.38	-0.301634	0.247784	-1.21733	0.22348	0.34662
MIMAT0031404	2.93937	0.0492288	0.333339	0.147684	0.882592	NA
MIMAT0031405	0	NA	NA	NA	NA	NA
MIMAT0031406	0	NA	NA	NA	NA	NA
MIMAT0031407	6.87775	0.23269	0.447894	0.51952	0.603398	NA
MIMAT0031409	2.84049	0.22169	0.36467	0.607918	0.543242	NA
MIMAT0031413	0	NA	NA	NA	NA	NA
MIMAT0031418	19.4181	0.437301	0.495466	0.882605	0.377449	NA
MIMAT0031420	117.816	-0.87537	0.348397	-2.51256	0.0119858	0.0505283
MIMAT0031421	0.894029	-0.185857	0.234044	-0.794114	0.427129	NA
MIMAT0031422	10.8443	-0.107113	0.487861	-0.219557	0.826217	NA
MIMAT0031424	1.29356	-0.235485	0.259784	-0.906463	0.364691	NA
MIMAT0031427	0	NA	NA	NA	NA	NA

## Sheet: res_mouse_non_dep
	baseMean	log2FoldChange	lfcSE	stat	pvalue	padj
MIMAT0000121	174.657	-0.253603	0.248386	-1.021	0.307254	0.532573
MIMAT0000122	374.098	-0.300107	0.214701	-1.39779	0.162177	0.316245
MIMAT0000124	13.0573	-0.156512	0.475723	-0.328997	0.742158	NA
MIMAT0000125	2.48578	0.303607	0.393122	0.772297	0.439939	NA
MIMAT0000126	945.313	-0.202924	0.203748	-0.995956	0.319272	0.541373
MIMAT0000127	0.462197	-0.17735	0.237898	-0.745487	0.455978	NA
MIMAT0000128	1472.97	-0.629102	0.216365	-2.9076	0.00364214	0.016711
MIMAT0000129	17.2128	-0.465198	0.46772	-0.994608	0.319927	NA
MIMAT0000130	73.3514	0.483246	0.327859	1.47394	0.140496	0.296779
MIMAT0000131	5.44523	-0.323504	0.49749	-0.650272	0.515516	NA
MIMAT0000132	64.303	0.712084	0.32633	2.1821	0.0291023	0.0873069
MIMAT0000133	37.1264	-0.365596	0.407561	-0.897034	0.369701	0.588503
MIMAT0000134	0	NA	NA	NA	NA	NA
MIMAT0000135	187.146	0.0568554	0.252075	0.22555	0.821551	0.904527
MIMAT0000136	44.9761	-0.119335	0.363288	-0.328486	0.742544	0.864455
MIMAT0000137	398.56	0.236808	0.212939	1.11209	0.266098	0.471719
MIMAT0000139	0	NA	NA	NA	NA	NA
MIMAT0000140	302.246	1.14667	0.264216	4.33991	1.42539e-05	0.000222361
MIMAT0000141	136.998	1.16553	0.291552	3.99768	6.3967e-05	0.000623678
MIMAT0000142	0	NA	NA	NA	NA	NA
MIMAT0000143	0	NA	NA	NA	NA	NA
MIMAT0000144	1.83081	0.13352	0.369757	0.3611	0.718024	NA
MIMAT0000145	206.311	-1.33645	0.286047	-4.67215	2.98057e-06	7.74947e-05
MIMAT0000146	0	NA	NA	NA	NA	NA
MIMAT0000147	0	NA	NA	NA	NA	NA
MIMAT0000149	0	NA	NA	NA	NA	NA
MIMAT0000150	4.76443	0.11862	0.447996	0.264779	0.79118	NA
MIMAT0000151	2.89459	-0.127422	0.44561	-0.285949	0.774917	NA
MIMAT0000152	422.31	-0.589791	0.221005	-2.66868	0.00761494	0.0286997
MIMAT0000153	45.2202	-0.916853	0.429076	-2.1368	0.0326139	0.0942179
MIMAT0000154	1985.99	-0.0581051	0.208695	-0.278422	0.780689	0.895496
MIMAT0000156	60.2176	-1.27768	0.360278	-3.54637	0.000390572	0.00217605
MIMAT0000157	12.9393	-0.585643	0.483079	-1.21231	0.225393	NA
MIMAT0000158	73.3417	0.12116	0.346793	0.349373	0.726809	0.864455
MIMAT0000159	2.91253	0.0506689	0.445991	0.11361	0.909547	NA
MIMAT0000160	87.1309	0.410165	0.338617	1.2113	0.225782	0.41931
MIMAT0000161	328.741	1.03369	0.271781	3.8034	0.000142726	0.000927716
MIMAT0000162	0.693296	-0.188062	0.244138	-0.770312	0.441115	NA
MIMAT0000163	0	NA	NA	NA	NA	NA
MIMAT0000164	0	NA	NA	NA	NA	NA
MIMAT0000165	0	NA	NA	NA	NA	NA
MIMAT0000208	3467.05	0.0326617	0.229041	0.142602	0.886604	0.923621
MIMAT0000210	362.714	-0.0191404	0.219692	-0.0871238	0.930573	0.945088
MIMAT0000211	98.7782	-0.0287277	0.417094	-0.0688758	0.945088	0.945088
MIMAT0000212	16.7414	-0.100047	0.489684	-0.20431	0.838111	NA
MIMAT0000213	0.577746	-0.18357	0.241543	-0.759991	0.44726	NA
MIMAT0000214	0	NA	NA	NA	NA	NA
MIMAT0000215	657.911	-0.202537	0.245642	-0.824523	0.409642	0.60287
MIMAT0000216	0	NA	NA	NA	NA	NA
MIMAT0000217	0	NA	NA	NA	NA	NA
MIMAT0000218	0	NA	NA	NA	NA	NA
MIMAT0000220	0	NA	NA	NA	NA	NA
MIMAT0000221	6087.35	1.31444	0.228821	5.74438	9.22605e-09	7.19632e-07
MIMAT0000223	0	NA	NA	NA	NA	NA
MIMAT0000224	1.03994	-0.238638	0.270814	-0.881187	0.378217	NA
MIMAT0000225	8.19578	-0.722447	0.504665	-1.43154	0.152276	NA
MIMAT0000229	10.1042	-0.174111	0.507942	-0.342777	0.731766	NA
MIMAT0000233	0	NA	NA	NA	NA	NA
MIMAT0000234	0	NA	NA	NA	NA	NA
MIMAT0000235	0	NA	NA	NA	NA	NA
MIMAT0000236	82.3945	-0.528005	0.367197	-1.43794	0.150452	0.300904
MIMAT0000237	12.3649	-0.159262	0.50201	-0.317249	0.751054	NA
MIMAT0000238	184.18	-0.155007	0.291532	-0.531697	0.594936	0.736587
MIMAT0000239	0	NA	NA	NA	NA	NA
MIMAT0000246	0	NA	NA	NA	NA	NA
MIMAT0000247	733.678	-0.6685	0.223507	-2.99095	0.00278107	0.0135577
MIMAT0000248	1707.22	-0.235879	0.247337	-0.953672	0.34025	0.56467
MIMAT0000370	0	NA	NA	NA	NA	NA
MIMAT0000373	0	NA	NA	NA	NA	NA
MIMAT0000374	0	NA	NA	NA	NA	NA
MIMAT0000375	0	NA	NA	NA	NA	NA
MIMAT0000376	4.099	-0.155623	0.463682	-0.335624	0.737154	NA
MIMAT0000377	0	NA	NA	NA	NA	NA
MIMAT0000378	0	NA	NA	NA	NA	NA
MIMAT0000379	69.995	0.784203	0.322179	2.43406	0.0149306	0.0506341
MIMAT0000381	0.517892	0.175112	0.239527	0.731075	0.464733	NA
MIMAT0000382	0	NA	NA	NA	NA	NA
MIMAT0000383	21.6649	-0.280065	0.430699	-0.650256	0.515527	NA
MIMAT0000384	77.8571	0.188511	0.306788	0.614468	0.538906	0.700578
MIMAT0000385	0	NA	NA	NA	NA	NA
MIMAT0000386	32.6989	-0.769087	0.394947	-1.94732	0.0514968	NA
MIMAT0000387	56.5897	0.50757	0.344607	1.47289	0.14078	0.296779
MIMAT0000513	66.3355	-0.235893	0.32541	-0.724912	0.468506	0.664426
MIMAT0000514	85.0514	0.600889	0.380791	1.578	0.114565	0.255317
MIMAT0000515	962.834	0.366438	0.231083	1.58574	0.112798	0.255317
MIMAT0000516	595.312	-0.925301	0.484487	-1.90986	NA	NA
MIMAT0000517	508.386	0.741095	0.278212	2.66378	0.00772684	0.0286997
MIMAT0000518	0	NA	NA	NA	NA	NA
MIMAT0000519	4.94978	-0.666152	0.464468	-1.43423	0.151508	NA
MIMAT0000520	0	NA	NA	NA	NA	NA
MIMAT0000521	37.6785	-0.263554	0.409021	-0.644354	0.519346	0.698431
MIMAT0000522	33.4443	-0.670521	0.396842	-1.68964	0.0910965	0.215319
MIMAT0000523	205.571	0.0565038	0.228612	0.24716	0.804785	0.904527
MIMAT0000524	2.30487	-0.119692	0.389996	-0.306905	0.758916	NA
MIMAT0000525	107.766	-0.151873	0.282477	-0.537647	0.590821	0.736587
MIMAT0000526	151.653	-0.996711	0.249275	-3.99845	6.3759e-05	0.000623678
MIMAT0000527	7261.71	-0.960216	0.21648	-4.43559	9.18204e-06	0.00017905
MIMAT0000528	1.31672	0.102131	0.303589	0.336412	0.736561	NA
MIMAT0000529	10.3638	-0.238316	0.509987	-0.467299	0.640286	NA
MIMAT0000530	1287.49	0.452147	0.160221	2.82202	0.00477219	0.0206795
MIMAT0000531	7572.86	-0.0958419	0.153075	-0.626109	0.531243	0.700578
MIMAT0000532	96.5599	0.235695	0.280295	0.840883	0.400413	0.60062
MIMAT0000533	333.601	0.304373	0.232839	1.30722	0.191137	0.363627
MIMAT0000534	53.9779	-0.130313	0.330898	-0.393816	0.693717	0.845467
MIMAT0000535	169.164	0.450588	0.247501	1.82055	0.0686759	0.167398
MIMAT0000536	4.07133	-0.436256	0.419508	-1.03992	0.298376	NA
MIMAT0000537	148.704	0.548711	0.260232	2.10855	0.0349836	0.0974542
MIMAT0000538	1.19628	0.0510239	0.293407	0.173902	0.861943	NA
MIMAT0000539	2738.75	0.0566982	0.25409	0.223142	0.823425	0.904527
MIMAT0000540	498.876	-0.814079	0.210565	-3.86617	0.000110556	0.000927716
MIMAT0000541	0	NA	NA	NA	NA	NA
MIMAT0000542	0	NA	NA	NA	NA	NA
MIMAT0000545	5.36095	-0.247693	0.477111	-0.519152	0.603655	NA
MIMAT0000546	24.0236	-0.358915	0.434384	-0.826262	0.408656	NA
MIMAT0000548	7.07511	0.328377	0.509305	0.644755	0.519086	NA
MIMAT0000549	3.41917	0.257475	0.409414	0.628887	0.529423	NA
MIMAT0000551	0	NA	NA	NA	NA	NA
MIMAT0000555	0	NA	NA	NA	NA	NA
MIMAT0000556	1.78924	0.492794	0.365287	1.34906	0.177318	NA
MIMAT0000559	5.33223	0.559851	0.506834	1.1046	0.269331	NA
MIMAT0000565	85.4688	1.27251	0.331214	3.84197	0.000122052	0.000927716
MIMAT0000567	0	NA	NA	NA	NA	NA
MIMAT0000569	3.30496	0.392268	0.416724	0.941313	0.346544	NA
MIMAT0000571	0	NA	NA	NA	NA	NA
MIMAT0000578	0	NA	NA	NA	NA	NA
MIMAT0000580	9.60189	-0.403562	0.50955	-0.791996	0.428363	NA
MIMAT0000584	4.10546	0.333823	0.461677	0.723067	0.469638	NA
MIMAT0000586	0	NA	NA	NA	NA	NA
MIMAT0000588	0	NA	NA	NA	NA	NA
MIMAT0000590	12.446	0.248452	0.505972	0.491038	0.623399	NA
MIMAT0000593	0	NA	NA	NA	NA	NA
MIMAT0000595	0.462197	-0.17735	0.237898	-0.745487	0.455978	NA
MIMAT0000597	0	NA	NA	NA	NA	NA
MIMAT0000605	0.871636	0.197502	0.251989	0.783771	0.433175	NA
MIMAT0000609	46.4742	1.23092	0.384772	3.19909	0.00137861	0.00716876
MIMAT0000612	0	NA	NA	NA	NA	NA
MIMAT0000616	42.6744	-0.313523	0.359966	-0.870978	0.383766	0.598675
MIMAT0000647	0	NA	NA	NA	NA	NA
MIMAT0000648	1147.44	0.708893	0.294626	2.40607	0.016125	0.0524064
MIMAT0000649	29.6955	-0.361265	0.434985	-0.830523	0.406243	NA
MIMAT0000650	1.79766	0.133094	0.32411	0.410645	0.681333	NA
MIMAT0000651	23.429	-0.204296	0.435532	-0.469073	0.639017	NA
MIMAT0000652	1554	-0.88516	0.231559	-3.82261	0.000132044	0.000927716
MIMAT0000653	0.647365	0.181328	0.242959	0.74633	0.455468	NA
MIMAT0000654	1.29596	-0.429093	0.343878	-1.24781	0.212102	NA
MIMAT0000655	5.75161	-0.288256	0.500079	-0.576421	0.564331	NA
MIMAT0000656	4.10577	0.0494812	0.464003	0.10664	0.915075	NA
MIMAT0000657	0	NA	NA	NA	NA	NA
MIMAT0000658	18.5833	0.112138	0.452723	0.247697	0.804369	NA
MIMAT0000659	0	NA	NA	NA	NA	NA
MIMAT0000660	0	NA	NA	NA	NA	NA
MIMAT0000661	1.6983	-0.188073	0.370472	-0.507659	0.611693	NA
MIMAT0000662	0	NA	NA	NA	NA	NA
MIMAT0000663	0	NA	NA	NA	NA	NA
MIMAT0000664	0	NA	NA	NA	NA	NA
MIMAT0000665	47.8643	0.294949	0.40045	0.736544	0.4614	0.664426
MIMAT0000666	53.3911	-0.236908	0.341302	-0.694129	0.487601	0.667244
MIMAT0000667	0	NA	NA	NA	NA	NA
MIMAT0000668	0	NA	NA	NA	NA	NA
MIMAT0000669	90.8671	-0.201626	0.286902	-0.702768	0.4822	0.667244
MIMAT0000670	75.4047	0.772147	0.334961	2.30519	0.021156	0.0660067
MIMAT0000671	0	NA	NA	NA	NA	NA
MIMAT0000672	0	NA	NA	NA	NA	NA
MIMAT0000673	45.8718	0.671427	0.358894	1.87082	0.0613699	0.159562
MIMAT0000674	189.466	0.231762	0.25464	0.910159	0.362739	0.588503
MIMAT0000677	0	NA	NA	NA	NA	NA
MIMAT0000679	0	NA	NA	NA	NA	NA
MIMAT0000704	5.58414	0.224318	0.504267	0.444841	0.656435	NA
MIMAT0000706	0	NA	NA	NA	NA	NA
MIMAT0000708	1.56497	0.455688	0.355159	1.28305	0.199474	NA
MIMAT0000711	0	NA	NA	NA	NA	NA
MIMAT0000739	165.773	-0.0327042	0.435109	-0.0751633	0.940085	0.945088
MIMAT0000740	0	NA	NA	NA	NA	NA
MIMAT0000741	0	NA	NA	NA	NA	NA
MIMAT0000742	0	NA	NA	NA	NA	NA
MIMAT0000743	0	NA	NA	NA	NA	NA
MIMAT0000745	0	NA	NA	NA	NA	NA
MIMAT0000746	1.38465	0.0650212	0.305121	0.2131	0.831249	NA
MIMAT0000747	0	NA	NA	NA	NA	NA
MIMAT0000748	0	NA	NA	NA	NA	NA
MIMAT0000766	4.37476	0.436354	0.468136	0.932109	0.35128	NA
MIMAT0000904	438.862	1.18423	0.332669	3.55978	0.000371171	0.00217605
MIMAT0001076	0	NA	NA	NA	NA	NA
MIMAT0001081	0	NA	NA	NA	NA	NA
MIMAT0001090	2.92812	-1.0077	0.453963	-2.21979	0.0264328	NA
MIMAT0001091	0.718214	-0.189085	0.244724	-0.772645	0.439733	NA
MIMAT0001092	0	NA	NA	NA	NA	NA
MIMAT0001093	0	NA	NA	NA	NA	NA
MIMAT0001095	0	NA	NA	NA	NA	NA
MIMAT0001342	0	NA	NA	NA	NA	NA
MIMAT0001418	0.871636	0.197502	0.251989	0.783771	0.433175	NA
MIMAT0001419	0	NA	NA	NA	NA	NA
MIMAT0001420	0	NA	NA	NA	NA	NA
MIMAT0001421	1.30891	-0.433033	0.345072	-1.25491	0.209512	NA
MIMAT0001422	19.8397	-0.0765061	0.469821	-0.162841	0.870644	NA
MIMAT0001537	14.5197	-0.439746	0.472222	-0.931227	0.351736	NA
MIMAT0001542	0	NA	NA	NA	NA	NA
MIMAT0001546	0	NA	NA	NA	NA	NA
MIMAT0001632	4350	-1.17561	0.228998	-5.1337	2.84096e-07	1.10797e-05
MIMAT0002111	0	NA	NA	NA	NA	NA
MIMAT0002889	23.8385	0.123684	0.439748	0.281261	0.77851	NA
MIMAT0003120	0	NA	NA	NA	NA	NA
MIMAT0003127	97.9425	-0.0638965	0.306664	-0.20836	0.834948	0.904527
MIMAT0003128	0	NA	NA	NA	NA	NA
MIMAT0003129	0	NA	NA	NA	NA	NA
MIMAT0003151	178.153	-0.534074	0.269401	-1.98245	0.0474291	0.127568
MIMAT0003167	0	NA	NA	NA	NA	NA
MIMAT0003168	0	NA	NA	NA	NA	NA
MIMAT0003170	13.2683	-0.121485	0.490455	-0.247698	0.804368	NA
MIMAT0003171	0	NA	NA	NA	NA	NA
MIMAT0003172	0	NA	NA	NA	NA	NA
MIMAT0003182	0	NA	NA	NA	NA	NA
MIMAT0003183	0	NA	NA	NA	NA	NA
MIMAT0003184	0	NA	NA	NA	NA	NA
MIMAT0003185	0	NA	NA	NA	NA	NA
MIMAT0003186	0	NA	NA	NA	NA	NA
MIMAT0003187	0	NA	NA	NA	NA	NA
MIMAT0003188	0	NA	NA	NA	NA	NA
MIMAT0003387	0	NA	NA	NA	NA	NA
MIMAT0003388	0	NA	NA	NA	NA	NA
MIMAT0003409	0	NA	NA	NA	NA	NA
MIMAT0003450	0	NA	NA	NA	NA	NA
MIMAT0003453	9.08069	-0.132613	0.507481	-0.261316	0.793849	NA
MIMAT0003454	155.171	1.14129	0.268297	4.25381	2.10161e-05	0.00027321
MIMAT0003455	0	NA	NA	NA	NA	NA
MIMAT0003456	0	NA	NA	NA	NA	NA
MIMAT0003460	0	NA	NA	NA	NA	NA
MIMAT0003469	0	NA	NA	NA	NA	NA
MIMAT0003471	0	NA	NA	NA	NA	NA
MIMAT0003472	0	NA	NA	NA	NA	NA
MIMAT0003473	0.410408	-0.174179	0.236016	-0.737998	0.460516	NA
MIMAT0003475	225.438	-0.156923	0.276576	-0.567379	0.570457	0.729437
MIMAT0003477	1.22029	0.25767	0.282398	0.912434	0.36154	NA
MIMAT0003479	0	NA	NA	NA	NA	NA
MIMAT0003480	0	NA	NA	NA	NA	NA
MIMAT0003482	0	NA	NA	NA	NA	NA
MIMAT0003485	0	NA	NA	NA	NA	NA
MIMAT0003490	0	NA	NA	NA	NA	NA
MIMAT0003491	0	NA	NA	NA	NA	NA
MIMAT0003492	0	NA	NA	NA	NA	NA
MIMAT0003494	0	NA	NA	NA	NA	NA
MIMAT0003498	0	NA	NA	NA	NA	NA
MIMAT0003507	0	NA	NA	NA	NA	NA
MIMAT0003508	0	NA	NA	NA	NA	NA
MIMAT0003509	2.95717	0.21486	0.440177	0.488123	0.625463	NA
MIMAT0003511	1.59765	-0.0143236	0.316721	-0.0452248	0.963928	NA
MIMAT0003512	0	NA	NA	NA	NA	NA
MIMAT0003513	0	NA	NA	NA	NA	NA
MIMAT0003711	7.02492	-0.10571	0.50618	-0.208839	0.834574	NA
MIMAT0003726	0	NA	NA	NA	NA	NA
MIMAT0003729	0	NA	NA	NA	NA	NA
MIMAT0003730	0	NA	NA	NA	NA	NA
MIMAT0003731	0	NA	NA	NA	NA	NA
MIMAT0003732	0	NA	NA	NA	NA	NA
MIMAT0003733	0	NA	NA	NA	NA	NA
MIMAT0003734	0	NA	NA	NA	NA	NA
MIMAT0003735	1.22029	0.25767	0.282398	0.912434	0.36154	NA
MIMAT0003737	0	NA	NA	NA	NA	NA
MIMAT0003738	0	NA	NA	NA	NA	NA
MIMAT0003739	0	NA	NA	NA	NA	NA
MIMAT0003740	0	NA	NA	NA	NA	NA
MIMAT0003741	3.48031	0.35666	0.456165	0.781866	0.434293	NA
MIMAT0003742	0	NA	NA	NA	NA	NA
MIMAT0003780	0	NA	NA	NA	NA	NA
MIMAT0003781	2.44534	-0.206224	0.39564	-0.521242	0.602198	NA
MIMAT0003782	37.2464	-0.130292	0.380364	-0.342545	0.731941	0.864455
MIMAT0003783	0	NA	NA	NA	NA	NA
MIMAT0003891	0	NA	NA	NA	NA	NA
MIMAT0003898	0	NA	NA	NA	NA	NA
MIMAT0004186	3.09152	0.585149	0.455752	1.28392	0.199171	NA
MIMAT0004187	63.3076	0.29359	0.343498	0.854706	0.392714	0.60062
MIMAT0004188	0.410408	-0.174179	0.236016	-0.737998	0.460516	NA
MIMAT0004189	0	NA	NA	NA	NA	NA
MIMAT0004324	65.9041	0.63263	0.342386	1.84771	0.0646439	0.162652
MIMAT0004519	0	NA	NA	NA	NA	NA
MIMAT0004520	0.693296	-0.188062	0.244138	-0.770312	0.441115	NA
MIMAT0004521	6.9573	-0.774633	0.508671	-1.52286	0.127794	NA
MIMAT0004522	0	NA	NA	NA	NA	NA
MIMAT0004523	0	NA	NA	NA	NA	NA
MIMAT0004524	0	NA	NA	NA	NA	NA
MIMAT0004525	0	NA	NA	NA	NA	NA
MIMAT0004526	0	NA	NA	NA	NA	NA
MIMAT0004527	0	NA	NA	NA	NA	NA
MIMAT0004528	0	NA	NA	NA	NA	NA
MIMAT0004529	1.9385	0.0783438	0.328446	0.238529	0.811471	NA
MIMAT0004530	0	NA	NA	NA	NA	NA
MIMAT0004532	8.70131	-0.507554	0.504638	-1.00578	0.314522	NA
MIMAT0004533	0	NA	NA	NA	NA	NA
MIMAT0004534	3.56235	0.193465	0.457294	0.423065	0.672248	NA
MIMAT0004535	0	NA	NA	NA	NA	NA
MIMAT0004536	21.0503	0.793983	0.433192	1.83286	0.0668228	NA
MIMAT0004538	0	NA	NA	NA	NA	NA
MIMAT0004539	0	NA	NA	NA	NA	NA
MIMAT0004540	0	NA	NA	NA	NA	NA
MIMAT0004541	0	NA	NA	NA	NA	NA
MIMAT0004542	0.51301	-0.180707	0.239873	-0.753345	0.451242	NA
MIMAT0004544	0	NA	NA	NA	NA	NA
MIMAT0004545	0	NA	NA	NA	NA	NA
MIMAT0004546	0	NA	NA	NA	NA	NA
MIMAT0004547	0	NA	NA	NA	NA	NA
MIMAT0004576	0	NA	NA	NA	NA	NA
MIMAT0004577	0	NA	NA	NA	NA	NA
MIMAT0004580	0	NA	NA	NA	NA	NA
MIMAT0004581	0	NA	NA	NA	NA	NA
MIMAT0004582	25.1577	-0.688542	0.438088	-1.5717	0.11602	NA
MIMAT0004583	1.05777	0.0505028	0.286256	0.176426	0.85996	NA
MIMAT0004616	0	NA	NA	NA	NA	NA
MIMAT0004617	1.22511	0.0109809	0.296695	0.0370108	0.970476	NA
MIMAT0004618	0	NA	NA	NA	NA	NA
MIMAT0004619	0	NA	NA	NA	NA	NA
MIMAT0004621	0	NA	NA	NA	NA	NA
MIMAT0004622	0	NA	NA	NA	NA	NA
MIMAT0004623	0	NA	NA	NA	NA	NA
MIMAT0004624	1.7711	-0.549217	0.376156	-1.46008	0.144268	NA
MIMAT0004625	0	NA	NA	NA	NA	NA
MIMAT0004626	2.45634	-0.275037	0.399018	-0.689286	0.490643	NA
MIMAT0004627	0	NA	NA	NA	NA	NA
MIMAT0004628	17.1009	0.871555	0.489762	1.77955	0.0751497	NA
MIMAT0004629	0	NA	NA	NA	NA	NA
MIMAT0004630	1.37981	0.0857714	0.304244	0.281916	0.778008	NA
MIMAT0004631	0	NA	NA	NA	NA	NA
MIMAT0004632	0	NA	NA	NA	NA	NA
MIMAT0004633	0	NA	NA	NA	NA	NA
MIMAT0004634	0	NA	NA	NA	NA	NA
MIMAT0004636	6.02706	-0.337935	0.48165	-0.70162	0.482916	NA
MIMAT0004642	0	NA	NA	NA	NA	NA
MIMAT0004643	0	NA	NA	NA	NA	NA
MIMAT0004644	0	NA	NA	NA	NA	NA
MIMAT0004649	4.2386	0.597117	0.498747	1.19723	0.231215	NA
MIMAT0004651	29.0748	-0.0138324	0.400606	-0.0345287	0.972456	NA
MIMAT0004653	0	NA	NA	NA	NA	NA
MIMAT0004656	0	NA	NA	NA	NA	NA
MIMAT0004659	0	NA	NA	NA	NA	NA
MIMAT0004660	0	NA	NA	NA	NA	NA
MIMAT0004661	1.73725	-0.071922	0.320747	-0.224233	0.822576	NA
MIMAT0004662	0	NA	NA	NA	NA	NA
MIMAT0004664	0.517892	0.175112	0.239527	0.731075	0.464733	NA
MIMAT0004665	0	NA	NA	NA	NA	NA
MIMAT0004666	0	NA	NA	NA	NA	NA
MIMAT0004668	0	NA	NA	NA	NA	NA
MIMAT0004669	1.26298	0.00137568	0.2996	0.00459171	0.996336	NA
MIMAT0004670	0	NA	NA	NA	NA	NA
MIMAT0004684	0	NA	NA	NA	NA	NA
MIMAT0004691	0	NA	NA	NA	NA	NA
MIMAT0004704	1.97036	0.0122189	0.328335	0.0372147	0.970314	NA
MIMAT0004745	0	NA	NA	NA	NA	NA
MIMAT0004746	0	NA	NA	NA	NA	NA
MIMAT0004747	1.63216	-0.312163	0.302989	-1.03028	0.302878	NA
MIMAT0004750	87.418	-0.0501776	0.339103	-0.147972	0.882365	0.923621
MIMAT0004753	0	NA	NA	NA	NA	NA
MIMAT0004781	0	NA	NA	NA	NA	NA
MIMAT0004782	0	NA	NA	NA	NA	NA
MIMAT0004786	0	NA	NA	NA	NA	NA
MIMAT0004789	0	NA	NA	NA	NA	NA
MIMAT0004790	0	NA	NA	NA	NA	NA
MIMAT0004820	0	NA	NA	NA	NA	NA
MIMAT0004821	2.95332	0.171547	0.445547	0.385026	0.700218	NA
MIMAT0004822	0	NA	NA	NA	NA	NA
MIMAT0004823	0	NA	NA	NA	NA	NA
MIMAT0004824	0	NA	NA	NA	NA	NA
MIMAT0004825	1325.76	0.242089	0.216769	1.11681	0.264077	0.471719
MIMAT0004826	0	NA	NA	NA	NA	NA
MIMAT0004828	0	NA	NA	NA	NA	NA
MIMAT0004837	0	NA	NA	NA	NA	NA
MIMAT0004842	3.66532	0.667877	0.468844	1.42452	0.154296	NA
MIMAT0004843	0	NA	NA	NA	NA	NA
MIMAT0004846	0	NA	NA	NA	NA	NA
MIMAT0004852	0	NA	NA	NA	NA	NA
MIMAT0004853	0	NA	NA	NA	NA	NA
MIMAT0004857	0	NA	NA	NA	NA	NA
MIMAT0004858	0	NA	NA	NA	NA	NA
MIMAT0004859	1.96922	-0.176772	0.380983	-0.463989	0.642656	NA
MIMAT0004861	2.62933	0.939412	0.4488	2.09316	0.0363345	NA
MIMAT0004862	0	NA	NA	NA	NA	NA
MIMAT0004865	0	NA	NA	NA	NA	NA
MIMAT0004869	48.5545	-0.49837	0.342788	-1.45387	0.145982	0.299646
MIMAT0004873	0	NA	NA	NA	NA	NA
MIMAT0004877	0	NA	NA	NA	NA	NA
MIMAT0004883	0	NA	NA	NA	NA	NA
MIMAT0004885	0	NA	NA	NA	NA	NA
MIMAT0004886	0	NA	NA	NA	NA	NA
MIMAT0004888	0	NA	NA	NA	NA	NA
MIMAT0004889	0	NA	NA	NA	NA	NA
MIMAT0004894	14.7592	0.455873	0.46676	0.976676	0.328729	NA
MIMAT0004899	20.1456	1.25345	0.502944	2.49223	0.0126944	NA
MIMAT0004931	0	NA	NA	NA	NA	NA
MIMAT0004934	15.2137	0.0987928	0.473507	0.208641	0.834729	NA
MIMAT0004935	6.14082	0.501646	0.508652	0.986227	0.324022	NA
MIMAT0004937	0	NA	NA	NA	NA	NA
MIMAT0004939	0	NA	NA	NA	NA	NA
MIMAT0004940	0.51301	-0.180707	0.239873	-0.753345	0.451242	NA
MIMAT0004942	0	NA	NA	NA	NA	NA
MIMAT0004943	0	NA	NA	NA	NA	NA
MIMAT0005291	0	NA	NA	NA	NA	NA
MIMAT0005292	0.517892	0.175112	0.239527	0.731075	0.464733	NA
MIMAT0005293	0	NA	NA	NA	NA	NA
MIMAT0005438	0	NA	NA	NA	NA	NA
MIMAT0005443	2.93755	0.234099	0.398309	0.587733	0.556711	NA
MIMAT0005444	0	NA	NA	NA	NA	NA
MIMAT0005460	0	NA	NA	NA	NA	NA
MIMAT0005839	0	NA	NA	NA	NA	NA
MIMAT0005843	0	NA	NA	NA	NA	NA
MIMAT0005847	0	NA	NA	NA	NA	NA
MIMAT0005849	0	NA	NA	NA	NA	NA
MIMAT0005851	0	NA	NA	NA	NA	NA
MIMAT0005853	0	NA	NA	NA	NA	NA
MIMAT0005858	0	NA	NA	NA	NA	NA
MIMAT0005859	20.0237	0.0468872	0.450341	0.104115	0.917078	NA
MIMAT0007880	0	NA	NA	NA	NA	NA
MIMAT0009390	0	NA	NA	NA	NA	NA
MIMAT0009392	0	NA	NA	NA	NA	NA
MIMAT0009393	0	NA	NA	NA	NA	NA
MIMAT0009395	0	NA	NA	NA	NA	NA
MIMAT0009397	0	NA	NA	NA	NA	NA
MIMAT0009398	0	NA	NA	NA	NA	NA
MIMAT0009400	0	NA	NA	NA	NA	NA
MIMAT0009402	0	NA	NA	NA	NA	NA
MIMAT0009406	0	NA	NA	NA	NA	NA
MIMAT0009408	1.99713	0.548921	0.379386	1.44687	0.147934	NA
MIMAT0009410	0	NA	NA	NA	NA	NA
MIMAT0009411	0	NA	NA	NA	NA	NA
MIMAT0009413	0	NA	NA	NA	NA	NA
MIMAT0009415	0	NA	NA	NA	NA	NA
MIMAT0009417	0	NA	NA	NA	NA	NA
MIMAT0009418	0	NA	NA	NA	NA	NA
MIMAT0009421	0	NA	NA	NA	NA	NA
MIMAT0009422	0	NA	NA	NA	NA	NA
MIMAT0009424	0	NA	NA	NA	NA	NA
MIMAT0009425	0	NA	NA	NA	NA	NA
MIMAT0009426	0	NA	NA	NA	NA	NA
MIMAT0009428	0	NA	NA	NA	NA	NA
MIMAT0009431	0	NA	NA	NA	NA	NA
MIMAT0009433	0	NA	NA	NA	NA	NA
MIMAT0009437	4.11174	0.406651	0.463303	0.877721	0.380095	NA
MIMAT0009440	0	NA	NA	NA	NA	NA
MIMAT0009441	2.83382	0.339521	0.405083	0.838153	0.401945	NA
MIMAT0009442	0	NA	NA	NA	NA	NA
MIMAT0009444	0	NA	NA	NA	NA	NA
MIMAT0009458	0.693296	-0.188062	0.244138	-0.770312	0.441115	NA
MIMAT0009460	0	NA	NA	NA	NA	NA
MIMAT0010560	0	NA	NA	NA	NA	NA
MIMAT0012773	0	NA	NA	NA	NA	NA
MIMAT0014800	0	NA	NA	NA	NA	NA
MIMAT0014801	0	NA	NA	NA	NA	NA
MIMAT0014803	0	NA	NA	NA	NA	NA
MIMAT0014808	0	NA	NA	NA	NA	NA
MIMAT0014809	0	NA	NA	NA	NA	NA
MIMAT0014813	0	NA	NA	NA	NA	NA
MIMAT0014814	0	NA	NA	NA	NA	NA
MIMAT0014816	0	NA	NA	NA	NA	NA
MIMAT0014822	4.68204	0.194653	0.501951	0.387794	0.698169	NA
MIMAT0014827	0	NA	NA	NA	NA	NA
MIMAT0014828	0	NA	NA	NA	NA	NA
MIMAT0014829	0	NA	NA	NA	NA	NA
MIMAT0014830	0	NA	NA	NA	NA	NA
MIMAT0014834	0	NA	NA	NA	NA	NA
MIMAT0014835	0	NA	NA	NA	NA	NA
MIMAT0014836	0	NA	NA	NA	NA	NA
MIMAT0014837	0	NA	NA	NA	NA	NA
MIMAT0014838	0	NA	NA	NA	NA	NA
MIMAT0014839	0	NA	NA	NA	NA	NA
MIMAT0014851	1.36851	0.089453	0.305581	0.292731	0.769728	NA
MIMAT0014854	0	NA	NA	NA	NA	NA
MIMAT0014856	29.9346	0.672511	0.402735	1.66986	0.0949471	NA
MIMAT0014857	0	NA	NA	NA	NA	NA
MIMAT0014858	0	NA	NA	NA	NA	NA
MIMAT0014861	0	NA	NA	NA	NA	NA
MIMAT0014863	0	NA	NA	NA	NA	NA
MIMAT0014866	0	NA	NA	NA	NA	NA
MIMAT0014867	0	NA	NA	NA	NA	NA
MIMAT0014871	0	NA	NA	NA	NA	NA
MIMAT0014872	0	NA	NA	NA	NA	NA
MIMAT0014873	0	NA	NA	NA	NA	NA
MIMAT0014874	0	NA	NA	NA	NA	NA
MIMAT0014875	0	NA	NA	NA	NA	NA
MIMAT0014879	0	NA	NA	NA	NA	NA
MIMAT0014880	0	NA	NA	NA	NA	NA
MIMAT0014883	0	NA	NA	NA	NA	NA
MIMAT0014890	0	NA	NA	NA	NA	NA
MIMAT0014894	0	NA	NA	NA	NA	NA
MIMAT0014896	0	NA	NA	NA	NA	NA
MIMAT0014897	0	NA	NA	NA	NA	NA
MIMAT0014898	0	NA	NA	NA	NA	NA
MIMAT0014903	0	NA	NA	NA	NA	NA
MIMAT0014906	0	NA	NA	NA	NA	NA
MIMAT0014909	0	NA	NA	NA	NA	NA
MIMAT0014910	0	NA	NA	NA	NA	NA
MIMAT0014912	0	NA	NA	NA	NA	NA
MIMAT0014916	0	NA	NA	NA	NA	NA
MIMAT0014917	0	NA	NA	NA	NA	NA
MIMAT0014926	0	NA	NA	NA	NA	NA
MIMAT0014934	0	NA	NA	NA	NA	NA
MIMAT0014935	0	NA	NA	NA	NA	NA
MIMAT0014936	0	NA	NA	NA	NA	NA
MIMAT0014937	0	NA	NA	NA	NA	NA
MIMAT0014938	0	NA	NA	NA	NA	NA
MIMAT0014942	0	NA	NA	NA	NA	NA
MIMAT0014943	111.474	-0.823371	0.296055	-2.78114	0.00541679	0.0222373
MIMAT0014944	190.19	-0.663412	0.265597	-2.49781	0.0124963	0.0443049
MIMAT0014946	24.1439	0.545592	0.425385	1.28258	0.199638	NA
MIMAT0014947	0	NA	NA	NA	NA	NA
MIMAT0014950	0	NA	NA	NA	NA	NA
MIMAT0014951	0	NA	NA	NA	NA	NA
MIMAT0014953	0	NA	NA	NA	NA	NA
MIMAT0014954	8.60272	-0.80042	0.502623	-1.59249	0.111276	NA
MIMAT0014955	0	NA	NA	NA	NA	NA
MIMAT0015645	0	NA	NA	NA	NA	NA
MIMAT0016979	0	NA	NA	NA	NA	NA
MIMAT0016981	0	NA	NA	NA	NA	NA
MIMAT0016982	0	NA	NA	NA	NA	NA
MIMAT0016983	0	NA	NA	NA	NA	NA
MIMAT0016984	0	NA	NA	NA	NA	NA
MIMAT0016985	0	NA	NA	NA	NA	NA
MIMAT0016987	0	NA	NA	NA	NA	NA
MIMAT0016988	20.3458	-0.742697	0.441702	-1.68144	0.0926767	NA
MIMAT0016990	0	NA	NA	NA	NA	NA
MIMAT0016991	3.20057	-0.327238	0.401821	-0.814386	0.415424	NA
MIMAT0016992	0	NA	NA	NA	NA	NA
MIMAT0016993	0	NA	NA	NA	NA	NA
MIMAT0016994	0	NA	NA	NA	NA	NA
MIMAT0016995	0	NA	NA	NA	NA	NA
MIMAT0016996	0	NA	NA	NA	NA	NA
MIMAT0016997	0	NA	NA	NA	NA	NA
MIMAT0016998	0	NA	NA	NA	NA	NA
MIMAT0016999	0	NA	NA	NA	NA	NA
MIMAT0017000	0	NA	NA	NA	NA	NA
MIMAT0017002	0	NA	NA	NA	NA	NA
MIMAT0017003	0	NA	NA	NA	NA	NA
MIMAT0017005	0	NA	NA	NA	NA	NA
MIMAT0017006	0	NA	NA	NA	NA	NA
MIMAT0017007	0	NA	NA	NA	NA	NA
MIMAT0017008	0	NA	NA	NA	NA	NA
MIMAT0017011	0	NA	NA	NA	NA	NA
MIMAT0017012	0	NA	NA	NA	NA	NA
MIMAT0017013	0	NA	NA	NA	NA	NA
MIMAT0017015	0	NA	NA	NA	NA	NA
MIMAT0017016	0	NA	NA	NA	NA	NA
MIMAT0017017	0	NA	NA	NA	NA	NA
MIMAT0017018	8.63006	-0.768807	0.504615	-1.52355	0.127621	NA
MIMAT0017019	0	NA	NA	NA	NA	NA
MIMAT0017020	0	NA	NA	NA	NA	NA
MIMAT0017021	0	NA	NA	NA	NA	NA
MIMAT0017023	0.517892	0.175112	0.239527	0.731075	0.464733	NA
MIMAT0017025	0	NA	NA	NA	NA	NA
MIMAT0017030	0	NA	NA	NA	NA	NA
MIMAT0017032	0	NA	NA	NA	NA	NA
MIMAT0017036	5.10175	0.50174	0.502532	0.998423	0.318074	NA
MIMAT0017037	0	NA	NA	NA	NA	NA
MIMAT0017040	2.35892	0.0917569	0.385168	0.238226	0.811706	NA
MIMAT0017042	0	NA	NA	NA	NA	NA
MIMAT0017046	0	NA	NA	NA	NA	NA
MIMAT0017048	0	NA	NA	NA	NA	NA
MIMAT0017049	0.975207	-0.337101	0.312929	-1.07724	0.281371	NA
MIMAT0017051	0	NA	NA	NA	NA	NA
MIMAT0017052	0	NA	NA	NA	NA	NA
MIMAT0017053	0	NA	NA	NA	NA	NA
MIMAT0017054	0	NA	NA	NA	NA	NA
MIMAT0017056	4.68614	0.221495	0.424345	0.521969	0.601692	NA
MIMAT0017057	0	NA	NA	NA	NA	NA
MIMAT0017058	0	NA	NA	NA	NA	NA
MIMAT0017060	0	NA	NA	NA	NA	NA
MIMAT0017061	0.462197	-0.17735	0.237898	-0.745487	0.455978	NA
MIMAT0017063	0	NA	NA	NA	NA	NA
MIMAT0017065	0	NA	NA	NA	NA	NA
MIMAT0017066	0	NA	NA	NA	NA	NA
MIMAT0017067	0	NA	NA	NA	NA	NA
MIMAT0017068	3.30387	0.544221	0.457869	1.18859	0.234599	NA
MIMAT0017069	0	NA	NA	NA	NA	NA
MIMAT0017070	0	NA	NA	NA	NA	NA
MIMAT0017073	0	NA	NA	NA	NA	NA
MIMAT0017075	7.74476	-0.156432	0.506233	-0.309011	0.757313	NA
MIMAT0017076	0	NA	NA	NA	NA	NA
MIMAT0017077	0	NA	NA	NA	NA	NA
MIMAT0017078	0	NA	NA	NA	NA	NA
MIMAT0017079	0	NA	NA	NA	NA	NA
MIMAT0017080	0	NA	NA	NA	NA	NA
MIMAT0017084	0	NA	NA	NA	NA	NA
MIMAT0017169	2.8878	0.268316	0.400443	0.670049	0.502826	NA
MIMAT0017170	0	NA	NA	NA	NA	NA
MIMAT0017173	0	NA	NA	NA	NA	NA
MIMAT0017179	0	NA	NA	NA	NA	NA
MIMAT0017194	0	NA	NA	NA	NA	NA
MIMAT0017207	0	NA	NA	NA	NA	NA
MIMAT0017240	0	NA	NA	NA	NA	NA
MIMAT0017241	0	NA	NA	NA	NA	NA
MIMAT0017243	0	NA	NA	NA	NA	NA
MIMAT0017255	0	NA	NA	NA	NA	NA
MIMAT0017256	0	NA	NA	NA	NA	NA
MIMAT0017257	0	NA	NA	NA	NA	NA
MIMAT0017259	0	NA	NA	NA	NA	NA
MIMAT0017260	0	NA	NA	NA	NA	NA
MIMAT0017261	0	NA	NA	NA	NA	NA
MIMAT0017264	0	NA	NA	NA	NA	NA
MIMAT0017268	0	NA	NA	NA	NA	NA
MIMAT0017270	0	NA	NA	NA	NA	NA
MIMAT0017271	0	NA	NA	NA	NA	NA
MIMAT0017273	0	NA	NA	NA	NA	NA
MIMAT0017274	0	NA	NA	NA	NA	NA
MIMAT0017276	0	NA	NA	NA	NA	NA
MIMAT0017279	0	NA	NA	NA	NA	NA
MIMAT0017281	0.517892	0.175112	0.239527	0.731075	0.464733	NA
MIMAT0017326	0	NA	NA	NA	NA	NA
MIMAT0017327	0	NA	NA	NA	NA	NA
MIMAT0017332	0	NA	NA	NA	NA	NA
MIMAT0017333	0	NA	NA	NA	NA	NA
MIMAT0017341	0	NA	NA	NA	NA	NA
MIMAT0017342	0	NA	NA	NA	NA	NA
MIMAT0017344	0	NA	NA	NA	NA	NA
MIMAT0017348	0	NA	NA	NA	NA	NA
MIMAT0017349	0	NA	NA	NA	NA	NA
MIMAT0017351	0	NA	NA	NA	NA	NA
MIMAT0019136	0	NA	NA	NA	NA	NA
MIMAT0019341	0	NA	NA	NA	NA	NA
MIMAT0019344	0	NA	NA	NA	NA	NA
MIMAT0019348	0	NA	NA	NA	NA	NA
MIMAT0019355	0	NA	NA	NA	NA	NA
MIMAT0020607	0	NA	NA	NA	NA	NA
MIMAT0020610	0	NA	NA	NA	NA	NA
MIMAT0020611	0	NA	NA	NA	NA	NA
MIMAT0020613	0	NA	NA	NA	NA	NA
MIMAT0020614	0	NA	NA	NA	NA	NA
MIMAT0020615	0	NA	NA	NA	NA	NA
MIMAT0020618	0	NA	NA	NA	NA	NA
MIMAT0020621	1.29596	-0.429093	0.343878	-1.24781	0.212102	NA
MIMAT0020622	0	NA	NA	NA	NA	NA
MIMAT0020624	0	NA	NA	NA	NA	NA
MIMAT0020627	0	NA	NA	NA	NA	NA
MIMAT0020628	0	NA	NA	NA	NA	NA
MIMAT0020631	0	NA	NA	NA	NA	NA
MIMAT0020632	0	NA	NA	NA	NA	NA
MIMAT0020633	0	NA	NA	NA	NA	NA
MIMAT0020636	0	NA	NA	NA	NA	NA
MIMAT0020637	0	NA	NA	NA	NA	NA
MIMAT0020639	0	NA	NA	NA	NA	NA
MIMAT0020640	0	NA	NA	NA	NA	NA
MIMAT0020641	0	NA	NA	NA	NA	NA
MIMAT0020643	0	NA	NA	NA	NA	NA
MIMAT0022357	0	NA	NA	NA	NA	NA
MIMAT0022358	0	NA	NA	NA	NA	NA
MIMAT0022359	0	NA	NA	NA	NA	NA
MIMAT0022362	0	NA	NA	NA	NA	NA
MIMAT0022365	0	NA	NA	NA	NA	NA
MIMAT0022366	0	NA	NA	NA	NA	NA
MIMAT0022367	0	NA	NA	NA	NA	NA
MIMAT0022371	0	NA	NA	NA	NA	NA
MIMAT0022372	0	NA	NA	NA	NA	NA
MIMAT0022373	0	NA	NA	NA	NA	NA
MIMAT0022381	0	NA	NA	NA	NA	NA
MIMAT0022385	0	NA	NA	NA	NA	NA
MIMAT0022386	0	NA	NA	NA	NA	NA
MIMAT0022504	0	NA	NA	NA	NA	NA
MIMAT0022505	0	NA	NA	NA	NA	NA
MIMAT0022729	0	NA	NA	NA	NA	NA
MIMAT0022841	0	NA	NA	NA	NA	NA
MIMAT0022985	0	NA	NA	NA	NA	NA
MIMAT0022987	0	NA	NA	NA	NA	NA
MIMAT0024861	0	NA	NA	NA	NA	NA
MIMAT0024862	0	NA	NA	NA	NA	NA
MIMAT0025123	0	NA	NA	NA	NA	NA
MIMAT0025141	0	NA	NA	NA	NA	NA
MIMAT0025146	0	NA	NA	NA	NA	NA
MIMAT0025167	0	NA	NA	NA	NA	NA
MIMAT0025174	0	NA	NA	NA	NA	NA
MIMAT0025177	0	NA	NA	NA	NA	NA
MIMAT0025178	0	NA	NA	NA	NA	NA
MIMAT0025179	4.43029	0.508172	0.501745	1.01281	0.311151	NA
MIMAT0025582	0	NA	NA	NA	NA	NA
MIMAT0025583	0	NA	NA	NA	NA	NA
MIMAT0025585	0	NA	NA	NA	NA	NA
MIMAT0027692	0	NA	NA	NA	NA	NA
MIMAT0027699	0	NA	NA	NA	NA	NA
MIMAT0027700	0	NA	NA	NA	NA	NA
MIMAT0027701	0	NA	NA	NA	NA	NA
MIMAT0027702	0	NA	NA	NA	NA	NA
MIMAT0027704	0	NA	NA	NA	NA	NA
MIMAT0027709	0	NA	NA	NA	NA	NA
MIMAT0027717	0	NA	NA	NA	NA	NA
MIMAT0027723	0	NA	NA	NA	NA	NA
MIMAT0027727	0	NA	NA	NA	NA	NA
MIMAT0027731	0	NA	NA	NA	NA	NA
MIMAT0027732	0	NA	NA	NA	NA	NA
MIMAT0027736	0	NA	NA	NA	NA	NA
MIMAT0027744	0	NA	NA	NA	NA	NA
MIMAT0027748	0	NA	NA	NA	NA	NA
MIMAT0027750	0	NA	NA	NA	NA	NA
MIMAT0027757	0	NA	NA	NA	NA	NA
MIMAT0027764	0	NA	NA	NA	NA	NA
MIMAT0027766	0	NA	NA	NA	NA	NA
MIMAT0027770	0	NA	NA	NA	NA	NA
MIMAT0027773	0	NA	NA	NA	NA	NA
MIMAT0027779	0	NA	NA	NA	NA	NA
MIMAT0027789	0	NA	NA	NA	NA	NA
MIMAT0027791	0	NA	NA	NA	NA	NA
MIMAT0027792	0	NA	NA	NA	NA	NA
MIMAT0027793	0	NA	NA	NA	NA	NA
MIMAT0027796	0	NA	NA	NA	NA	NA
MIMAT0027797	0	NA	NA	NA	NA	NA
MIMAT0027802	0	NA	NA	NA	NA	NA
MIMAT0027804	0	NA	NA	NA	NA	NA
MIMAT0027805	0	NA	NA	NA	NA	NA
MIMAT0027807	0	NA	NA	NA	NA	NA
MIMAT0027809	0	NA	NA	NA	NA	NA
MIMAT0027810	0	NA	NA	NA	NA	NA
MIMAT0027812	0	NA	NA	NA	NA	NA
MIMAT0027813	0	NA	NA	NA	NA	NA
MIMAT0027814	0	NA	NA	NA	NA	NA
MIMAT0027818	0	NA	NA	NA	NA	NA
MIMAT0027820	0	NA	NA	NA	NA	NA
MIMAT0027822	0	NA	NA	NA	NA	NA
MIMAT0027823	0	NA	NA	NA	NA	NA
MIMAT0027835	0	NA	NA	NA	NA	NA
MIMAT0027836	0	NA	NA	NA	NA	NA
MIMAT0027837	0	NA	NA	NA	NA	NA
MIMAT0027839	0	NA	NA	NA	NA	NA
MIMAT0027842	0	NA	NA	NA	NA	NA
MIMAT0027845	0	NA	NA	NA	NA	NA
MIMAT0027847	0	NA	NA	NA	NA	NA
MIMAT0027849	0	NA	NA	NA	NA	NA
MIMAT0027854	0	NA	NA	NA	NA	NA
MIMAT0027861	0	NA	NA	NA	NA	NA
MIMAT0027863	0	NA	NA	NA	NA	NA
MIMAT0027864	0	NA	NA	NA	NA	NA
MIMAT0027870	0	NA	NA	NA	NA	NA
MIMAT0027872	0	NA	NA	NA	NA	NA
MIMAT0027873	0	NA	NA	NA	NA	NA
MIMAT0027874	0	NA	NA	NA	NA	NA
MIMAT0027877	0	NA	NA	NA	NA	NA
MIMAT0027879	0	NA	NA	NA	NA	NA
MIMAT0027881	0	NA	NA	NA	NA	NA
MIMAT0027882	0	NA	NA	NA	NA	NA
MIMAT0027888	0	NA	NA	NA	NA	NA
MIMAT0027891	0	NA	NA	NA	NA	NA
MIMAT0027894	0	NA	NA	NA	NA	NA
MIMAT0027896	0	NA	NA	NA	NA	NA
MIMAT0027898	0	NA	NA	NA	NA	NA
MIMAT0027899	0	NA	NA	NA	NA	NA
MIMAT0027900	0	NA	NA	NA	NA	NA
MIMAT0027901	0	NA	NA	NA	NA	NA
MIMAT0027918	0	NA	NA	NA	NA	NA
MIMAT0027919	0	NA	NA	NA	NA	NA
MIMAT0027923	0	NA	NA	NA	NA	NA
MIMAT0027924	0	NA	NA	NA	NA	NA
MIMAT0027927	0	NA	NA	NA	NA	NA
MIMAT0027928	0	NA	NA	NA	NA	NA
MIMAT0027929	0	NA	NA	NA	NA	NA
MIMAT0027930	0	NA	NA	NA	NA	NA
MIMAT0027931	0	NA	NA	NA	NA	NA
MIMAT0027932	0	NA	NA	NA	NA	NA
MIMAT0027934	0	NA	NA	NA	NA	NA
MIMAT0027935	0	NA	NA	NA	NA	NA
MIMAT0027937	0	NA	NA	NA	NA	NA
MIMAT0027938	0	NA	NA	NA	NA	NA
MIMAT0027941	0	NA	NA	NA	NA	NA
MIMAT0027946	0	NA	NA	NA	NA	NA
MIMAT0027949	0	NA	NA	NA	NA	NA
MIMAT0027951	0	NA	NA	NA	NA	NA
MIMAT0027957	0	NA	NA	NA	NA	NA
MIMAT0027959	0	NA	NA	NA	NA	NA
MIMAT0027965	0	NA	NA	NA	NA	NA
MIMAT0027966	0	NA	NA	NA	NA	NA
MIMAT0027967	0	NA	NA	NA	NA	NA
MIMAT0027970	0	NA	NA	NA	NA	NA
MIMAT0027973	0	NA	NA	NA	NA	NA
MIMAT0027975	0	NA	NA	NA	NA	NA
MIMAT0027986	0	NA	NA	NA	NA	NA
MIMAT0027988	0	NA	NA	NA	NA	NA
MIMAT0027991	0	NA	NA	NA	NA	NA
MIMAT0027995	0	NA	NA	NA	NA	NA
MIMAT0027996	0	NA	NA	NA	NA	NA
MIMAT0027997	0	NA	NA	NA	NA	NA
MIMAT0028000	0	NA	NA	NA	NA	NA
MIMAT0028001	0	NA	NA	NA	NA	NA
MIMAT0028002	0	NA	NA	NA	NA	NA
MIMAT0028006	0	NA	NA	NA	NA	NA
MIMAT0028009	0	NA	NA	NA	NA	NA
MIMAT0028011	0	NA	NA	NA	NA	NA
MIMAT0028012	0	NA	NA	NA	NA	NA
MIMAT0028018	0	NA	NA	NA	NA	NA
MIMAT0028020	0	NA	NA	NA	NA	NA
MIMAT0028021	0	NA	NA	NA	NA	NA
MIMAT0028022	0	NA	NA	NA	NA	NA
MIMAT0028023	0	NA	NA	NA	NA	NA
MIMAT0028025	0	NA	NA	NA	NA	NA
MIMAT0028030	0	NA	NA	NA	NA	NA
MIMAT0028035	0	NA	NA	NA	NA	NA
MIMAT0028042	0	NA	NA	NA	NA	NA
MIMAT0028043	0	NA	NA	NA	NA	NA
MIMAT0028046	0	NA	NA	NA	NA	NA
MIMAT0028049	0	NA	NA	NA	NA	NA
MIMAT0028051	0	NA	NA	NA	NA	NA
MIMAT0028056	0	NA	NA	NA	NA	NA
MIMAT0028057	0	NA	NA	NA	NA	NA
MIMAT0028067	0	NA	NA	NA	NA	NA
MIMAT0028068	0	NA	NA	NA	NA	NA
MIMAT0028071	0	NA	NA	NA	NA	NA
MIMAT0028072	0	NA	NA	NA	NA	NA
MIMAT0028073	0	NA	NA	NA	NA	NA
MIMAT0028074	0	NA	NA	NA	NA	NA
MIMAT0028075	0	NA	NA	NA	NA	NA
MIMAT0028077	0	NA	NA	NA	NA	NA
MIMAT0028079	0	NA	NA	NA	NA	NA
MIMAT0028080	0	NA	NA	NA	NA	NA
MIMAT0028084	0	NA	NA	NA	NA	NA
MIMAT0028088	0	NA	NA	NA	NA	NA
MIMAT0028089	0	NA	NA	NA	NA	NA
MIMAT0028092	0	NA	NA	NA	NA	NA
MIMAT0028093	0	NA	NA	NA	NA	NA
MIMAT0028094	0	NA	NA	NA	NA	NA
MIMAT0028128	0	NA	NA	NA	NA	NA
MIMAT0028129	0	NA	NA	NA	NA	NA
MIMAT0028131	0	NA	NA	NA	NA	NA
MIMAT0028132	0	NA	NA	NA	NA	NA
MIMAT0028134	0	NA	NA	NA	NA	NA
MIMAT0028393	0	NA	NA	NA	NA	NA
MIMAT0028406	0	NA	NA	NA	NA	NA
MIMAT0028407	0	NA	NA	NA	NA	NA
MIMAT0028417	0	NA	NA	NA	NA	NA
MIMAT0028421	0	NA	NA	NA	NA	NA
MIMAT0028423	0	NA	NA	NA	NA	NA
MIMAT0028428	0	NA	NA	NA	NA	NA
MIMAT0028439	0	NA	NA	NA	NA	NA
MIMAT0028442	0	NA	NA	NA	NA	NA
MIMAT0028443	0	NA	NA	NA	NA	NA
MIMAT0028448	0	NA	NA	NA	NA	NA
MIMAT0029792	0	NA	NA	NA	NA	NA
MIMAT0029793	0	NA	NA	NA	NA	NA
MIMAT0029794	0	NA	NA	NA	NA	NA
MIMAT0029799	0	NA	NA	NA	NA	NA
MIMAT0029808	0	NA	NA	NA	NA	NA
MIMAT0029811	0	NA	NA	NA	NA	NA
MIMAT0029812	0	NA	NA	NA	NA	NA
MIMAT0029813	0	NA	NA	NA	NA	NA
MIMAT0029817	0	NA	NA	NA	NA	NA
MIMAT0029823	0	NA	NA	NA	NA	NA
MIMAT0029829	0	NA	NA	NA	NA	NA
MIMAT0029832	0	NA	NA	NA	NA	NA
MIMAT0029839	0	NA	NA	NA	NA	NA
MIMAT0029840	0	NA	NA	NA	NA	NA
MIMAT0029844	0	NA	NA	NA	NA	NA
MIMAT0029847	0	NA	NA	NA	NA	NA
MIMAT0029853	0	NA	NA	NA	NA	NA
MIMAT0029854	0	NA	NA	NA	NA	NA
MIMAT0029855	0	NA	NA	NA	NA	NA
MIMAT0029858	0	NA	NA	NA	NA	NA
MIMAT0029859	0	NA	NA	NA	NA	NA
MIMAT0029861	0	NA	NA	NA	NA	NA
MIMAT0029862	0	NA	NA	NA	NA	NA
MIMAT0029866	0	NA	NA	NA	NA	NA
MIMAT0029870	0	NA	NA	NA	NA	NA
MIMAT0029871	0	NA	NA	NA	NA	NA
MIMAT0029882	0	NA	NA	NA	NA	NA
MIMAT0029892	0	NA	NA	NA	NA	NA
MIMAT0029894	17.7665	-0.0605152	0.461499	-0.131128	0.895674	NA
MIMAT0029896	0	NA	NA	NA	NA	NA
MIMAT0029900	0	NA	NA	NA	NA	NA
MIMAT0029902	0	NA	NA	NA	NA	NA
MIMAT0029903	0	NA	NA	NA	NA	NA
MIMAT0029909	0	NA	NA	NA	NA	NA
MIMAT0031390	0	NA	NA	NA	NA	NA
MIMAT0031395	0	NA	NA	NA	NA	NA
MIMAT0031399	0	NA	NA	NA	NA	NA
MIMAT0031402	56.9983	-0.0490894	0.348863	-0.140713	0.888097	0.923621
MIMAT0031404	0	NA	NA	NA	NA	NA
MIMAT0031405	0	NA	NA	NA	NA	NA
MIMAT0031406	0	NA	NA	NA	NA	NA
MIMAT0031407	0	NA	NA	NA	NA	NA
MIMAT0031409	0	NA	NA	NA	NA	NA
MIMAT0031413	0	NA	NA	NA	NA	NA
MIMAT0031418	0	NA	NA	NA	NA	NA
MIMAT0031420	2.93878	0.213108	0.441062	0.48317	0.628975	NA
MIMAT0031421	0	NA	NA	NA	NA	NA
MIMAT0031422	0	NA	NA	NA	NA	NA
MIMAT0031424	0	NA	NA	NA	NA	NA
MIMAT0031427	0	NA	NA	NA	NA	NA
